# Supplementary material for: cis-Cyclo­heptane-1,2-diol
Source: Acta Crystallogr Sect E Struct Rep Online. 2009 Nov 28;65(Pt 12):o3271. doi: 10.1107/S160053680905051X (PMC2971971; doi:10.1107/S160053680905051X)
Supplement: Supplementary file 1 [file e-65-o3271-sup1.cif]

##############################################################################
###                                                                        ###
###        Electronic paper (Acta Crystallographica Section E)             ###
###                                                                        ###
##############################################################################
#                                                                            #
# This CIF contains the data in a paper accepted for publication in Acta     #
# Crystallographica Section E. It conforms to the requirements of Notes      #
# for Authors for Section E, and has been peer reviewed under the auspices   #
# of the IUCr Commission on Journals.                                        #
#                                                                            #
# Full details of the Crystallographic Information File format               #
# are given in the paper "The Crystallographic Information File (CIF):       #
# a New Standard Archive File for Crystallography" by S. R. Hall, F. H.      #
# Allen and I. D. Brown [Acta Cryst. (1991), A47, 655-685].                  #
#                                                                            #
# The current version of the core CIF dictionary is obtainable from          #
# ftp://ftp.iucr.org/pub/cif_core.dic. The current version number is 2.4.    #
#                                                                            #
# Software is freely available for graphical display of the structure(s) in  #
# this CIF.  For information consult the CIF home page http://www.iucr.org/  #
# cif/home.html                                                              #
#                                                                            #
# This file may be used for bona fide research purposes within the           #
# scientific community so long as proper attribution is given to the journal # 
# article from which it was obtained.                                        #
#                                                                            #
##############################################################################
                                             
data_I
_audit_creation_method     'form98_non/compatible with shelxl97-2'
_chemical_name_systematic
;
<i>cis</i>-Cycloheptane-1,2-diol
;
_chemical_name_common     <i>cis</i>-Cycloheptane-1,2-diol
_chemical_formula_moiety     'C7 H14 O2'
_chemical_formula_sum     'C7 H14 O2'
_chemical_formula_iupac     'C7 H14 O2'
_chemical_formula_weight     130.18
_chemical_melting_point     ?
_symmetry_cell_setting     triclinic
_symmetry_space_group_name_H-M     'P -1'
_symmetry_space_group_name_Hall     '-P 1'
loop_
    _symmetry_equiv_pos_as_xyz
    'x, y, z'
    '-x, -y, -z'
_cell_length_a     7.4148(5)
_cell_length_b     8.7629(5)
_cell_length_c     12.4531(6)
_cell_angle_alpha     103.861(4)
_cell_angle_beta     105.685(4)
_cell_angle_gamma     90.189(4)
_cell_volume     754.32(8)
_cell_formula_units_Z     4
_cell_measurement_reflns_used     8679
_cell_measurement_theta_min     3.134
_cell_measurement_theta_max     25.028
_cell_measurement_temperature     200(2)
_exptl_crystal_description     platelet
_exptl_crystal_colour     colourless
_exptl_crystal_size_max     0.25
_exptl_crystal_size_mid     0.22
_exptl_crystal_size_min     0.05
_exptl_crystal_density_diffrn     1.146
_exptl_crystal_density_meas     ?
_exptl_crystal_density_method     'not measured'
_exptl_crystal_F_000     288
_exptl_absorpt_coefficient_mu     0.082
_exptl_absorpt_correction_type     none
_exptl_absorpt_process_details     ?
_exptl_absorpt_correction_T_min     ?
_exptl_absorpt_correction_T_max     ?
_exptl_special_details
;
;
_diffrn_ambient_temperature     200(2)
_diffrn_radiation_type     MoK\a
_diffrn_radiation_wavelength     0.71073
_diffrn_radiation_source     'rotating anode'
_diffrn_radiation_monochromator     'MONTEL, graded multilayered X-ray optics'
_diffrn_measurement_device_type     'Nonius KappaCCD'
_diffrn_measurement_device     '95mm CCD camera on \k-goniostat'
_diffrn_measurement_method     '\w'
_diffrn_reflns_number     4882
_diffrn_reflns_av_R_equivalents     0.0566
_diffrn_reflns_av_sigmaI/netI     0.0621
_diffrn_reflns_theta_min     3.31
_diffrn_reflns_theta_max     25.09
_diffrn_reflns_theta_full     25.09
_diffrn_measured_fraction_theta_max     0.990
_diffrn_measured_fraction_theta_full     0.990
_diffrn_reflns_limit_h_min     -8
_diffrn_reflns_limit_h_max     8
_diffrn_reflns_limit_k_min     -10
_diffrn_reflns_limit_k_max     10
_diffrn_reflns_limit_l_min     -14
_diffrn_reflns_limit_l_max     14
_refine_special_details
;
;
_reflns_number_total     2658
_reflns_number_gt     1965
_reflns_threshold_expression     I>2\s(I)
_refine_ls_structure_factor_coef     Fsqd
_refine_ls_matrix_type     full
_refine_ls_R_factor_all     0.0901
_refine_ls_R_factor_gt     0.0693
_refine_ls_wR_factor_gt     0.1875
_refine_ls_wR_factor_ref     0.2070
_refine_ls_goodness_of_fit_ref     1.042
_refine_ls_restrained_S_all     1.042
_refine_ls_number_reflns     2658
_refine_ls_number_parameters     178
_refine_ls_number_restraints     0
_refine_ls_hydrogen_treatment     constr
_refine_ls_weighting_scheme     calc
_refine_ls_weighting_details
         'calc w=1/[\s^2^(Fo^2^)+(0.1106P)^2^+0.3333P] where P=(Fo^2^+2Fc^2^)/3'
_atom_sites_solution_hydrogens     difmap
_atom_sites_solution_primary     direct
_atom_sites_solution_secondary     difmap
_refine_ls_shift/su_max     0.000
_refine_ls_shift/su_mean     0.000
_refine_diff_density_max     0.648
_refine_diff_density_min     -0.317
_refine_ls_extinction_method     none
_refine_ls_extinction_coef     ?
_refine_ls_abs_structure_Flack     ?
loop_
    _atom_type_symbol
    _atom_type_description
    _atom_type_scat_dispersion_real
    _atom_type_scat_dispersion_imag
    _atom_type_scat_source
    'C' 'C' 0.0033 0.0016
                         'International Tables Vol C Tables 4.2.6.8 and 6.1.1.4'
    'H' 'H' 0.0000 0.0000
                         'International Tables Vol C Tables 4.2.6.8 and 6.1.1.4'
    'O' 'O' 0.0106 0.0060
                         'International Tables Vol C Tables 4.2.6.8 and 6.1.1.4'
_computing_data_collection     'COLLECT (Nonius, 2004)'
_computing_cell_refinement     'SCALEPACK (Otwinowski & Minor, 1997)'
_computing_data_reduction     'DENZO and SCALEPACK (Otwinowski & Minor, 1997)'
_computing_structure_solution     'SHELXS97 (Sheldrick, 2008)'
_computing_structure_refinement     'SHELXL97 (Sheldrick, 2008)'
_computing_molecular_graphics     'ORTEP-3 (Farrugia, 1997)'
_computing_publication_material     'SHELXL97 (Sheldrick, 2008)'
loop_
    _atom_site_type_symbol
    _atom_site_label
    _atom_site_fract_x
    _atom_site_fract_y
    _atom_site_fract_z
    _atom_site_U_iso_or_equiv
    _atom_site_adp_type
    _atom_site_calc_flag
    _atom_site_refinement_flags
    _atom_site_occupancy
    _atom_site_disorder_assembly
    _atom_site_disorder_group
    O O11 0.2847(2) 0.6535(2) 0.06402(15) 0.0429(5) Uani d . 1 . .
    H H11 0.3578 0.6190 0.0241 0.064 Uiso calc R 1 . .
    O O12 0.4661(2) 0.36087(19) 0.06017(15) 0.0413(5) Uani d . 1 . .
    H H12 0.3830 0.2895 0.0191 0.062 Uiso calc R 1 . .
    O O21 0.0359(2) -0.1787(2) -0.05660(15) 0.0419(5) Uani d . 1 . .
    H H21 0.1149 -0.2280 -0.0184 0.063 Uiso calc R 1 . .
    O O22 0.2163(2) 0.11011(19) -0.06570(15) 0.0425(5) Uani d . 1 . .
    H H22 0.1434 0.1044 -0.0253 0.064 Uiso calc R 1 . .
    C C11 0.2358(3) 0.5332(3) 0.1133(2) 0.0367(6) Uani d . 1 B .
    H H111 0.1420 0.4553 0.0512 0.044 Uiso calc R 1 . .
    C C12 0.4071(3) 0.4461(3) 0.1566(2) 0.0361(6) Uani d . 1 . .
    H H121 0.3713 0.3695 0.1966 0.043 Uiso calc R 1 . .
    C C13 0.5755(4) 0.5519(3) 0.2380(2) 0.0507(7) Uani d . 1 . .
    H H131 0.6906 0.4971 0.2328 0.061 Uiso calc R 1 . .
    H H132 0.5822 0.6488 0.2111 0.061 Uiso calc R 1 . .
    C C14 0.5765(6) 0.5994(5) 0.3625(3) 0.0884(13) Uani d . 1 B .
    H H141 0.6132 0.5080 0.3953 0.106 Uiso calc R 1 . .
    H H142 0.6776 0.6843 0.4024 0.106 Uiso calc R 1 . .
    C C15 0.4085(7) 0.6530(7) 0.3932(3) 0.1032(15) Uani d . 1 . .
    H H151 0.4474 0.7281 0.4701 0.124 Uiso calc R 1 A 1
    H H152 0.3392 0.5611 0.4007 0.124 Uiso calc R 1 A 1
    C C161 0.2784(8) 0.7289(5) 0.3149(3) 0.0689(17) Uani d P 0.817(10) B 1
    H H161 0.3523 0.7992 0.2885 0.083 Uiso calc PR 0.817(10) B 1
    H H162 0.2013 0.7957 0.3583 0.083 Uiso calc PR 0.817(10) B 1
    C C162 0.192(2) 0.626(2) 0.3178(12) 0.053(6) Uani d P 0.183(10) B 2
    H H163 0.1397 0.5304 0.3310 0.064 Uiso calc PR 0.183(10) B 2
    H H164 0.1271 0.7155 0.3517 0.064 Uiso calc PR 0.183(10) B 2
    C C17 0.1397(4) 0.6103(4) 0.2034(3) 0.0571(8) Uani d . 1 . .
    H H171 0.0835 0.5270 0.2284 0.069 Uiso calc R 1 B 1
    H H172 0.0362 0.6693 0.1680 0.069 Uiso calc R 1 B 1
    C C21 0.0931(3) -0.1616(3) -0.1545(2) 0.0347(6) Uani d . 1 . .
    H H211 0.1280 -0.2659 -0.1940 0.042 Uiso calc R 1 . .
    C C22 0.2640(3) -0.0448(3) -0.1131(2) 0.0355(6) Uani d . 1 . .
    H H221 0.3573 -0.0783 -0.0500 0.043 Uiso calc R 1 . .
    C C23 0.3614(4) -0.0332(3) -0.2039(3) 0.0536(8) Uani d . 1 . .
    H H231 0.4245 -0.1314 -0.2226 0.064 Uiso calc R 1 . .
    H H232 0.4600 0.0548 -0.1706 0.064 Uiso calc R 1 . .
    C C24 0.2292(6) -0.0064(4) -0.3191(3) 0.0742(10) Uani d . 1 . .
    H H241 0.1564 0.0856 -0.2997 0.089 Uiso calc R 1 . .
    H H242 0.3084 0.0201 -0.3655 0.089 Uiso calc R 1 . .
    C C25 0.0944(6) -0.1437(5) -0.3915(3) 0.0847(12) Uani d . 1 . .
    H H251 0.0633 -0.1368 -0.4726 0.102 Uiso calc R 1 . .
    H H252 0.1594 -0.2415 -0.3871 0.102 Uiso calc R 1 . .
    C C26 -0.0835(6) -0.1586(5) -0.3613(3) 0.0785(11) Uani d . 1 . .
    H H261 -0.1345 -0.2698 -0.3925 0.094 Uiso calc R 1 . .
    H H262 -0.1743 -0.0940 -0.4015 0.094 Uiso calc R 1 . .
    C C27 -0.0755(4) -0.1119(3) -0.2359(2) 0.0484(7) Uani d . 1 . .
    H H271 -0.1909 -0.1574 -0.2266 0.058 Uiso calc R 1 . .
    H H272 -0.0766 0.0043 -0.2122 0.058 Uiso calc R 1 . .
loop_
    _atom_site_aniso_label
    _atom_site_aniso_U_11
    _atom_site_aniso_U_22
    _atom_site_aniso_U_33
    _atom_site_aniso_U_12
    _atom_site_aniso_U_13
    _atom_site_aniso_U_23
    O11 0.0463(11) 0.0451(10) 0.0495(11) 0.0157(8) 0.0234(8) 0.0231(8)
    O12 0.0415(10) 0.0325(9) 0.0512(11) 0.0000(7) 0.0211(8) 0.0037(7)
    O21 0.0418(10) 0.0427(10) 0.0526(11) 0.0119(7) 0.0224(8) 0.0228(8)
    O22 0.0459(10) 0.0340(9) 0.0489(11) -0.0024(7) 0.0224(8) 0.0028(7)
    C11 0.0374(13) 0.0354(12) 0.0390(13) 0.0030(10) 0.0118(10) 0.0110(10)
    C12 0.0395(13) 0.0320(12) 0.0403(13) 0.0060(9) 0.0135(10) 0.0129(10)
    C13 0.0404(15) 0.0483(16) 0.0512(16) 0.0065(11) -0.0014(12) 0.0054(12)
    C14 0.103(3) 0.094(3) 0.0451(19) 0.008(2) -0.0056(19) 0.0039(18)
    C15 0.117(4) 0.135(4) 0.051(2) 0.013(3) 0.024(2) 0.009(2)
    C161 0.109(4) 0.058(3) 0.055(2) 0.030(3) 0.050(2) 0.0120(19)
    C162 0.052(10) 0.074(13) 0.034(8) -0.005(8) 0.026(7) 0.000(7)
    C17 0.0635(19) 0.0571(17) 0.074(2) 0.0252(14) 0.0443(16) 0.0309(15)
    C21 0.0397(13) 0.0279(11) 0.0386(13) 0.0029(9) 0.0140(10) 0.0088(9)
    C22 0.0343(12) 0.0358(13) 0.0370(13) 0.0042(9) 0.0119(10) 0.0081(10)
    C23 0.0609(18) 0.0463(15) 0.0661(18) 0.0053(13) 0.0406(15) 0.0120(13)
    C24 0.105(3) 0.069(2) 0.067(2) 0.002(2) 0.049(2) 0.0249(17)
    C25 0.115(3) 0.092(3) 0.0427(18) 0.014(2) 0.019(2) 0.0130(18)
    C26 0.096(3) 0.079(2) 0.0438(18) 0.004(2) -0.0042(18) 0.0103(16)
    C27 0.0437(15) 0.0467(15) 0.0489(16) -0.0047(11) 0.0006(12) 0.0152(12)
_geom_special_details
;
;
loop_
    _geom_bond_atom_site_label_1
    _geom_bond_atom_site_label_2
    _geom_bond_site_symmetry_2
    _geom_bond_distance
    _geom_bond_publ_flag
    O11 C11 . 1.431(3) ?
    O11 H11 . 0.8400 ?
    O12 C12 . 1.431(3) ?
    O12 H12 . 0.8400 ?
    O21 C21 . 1.434(3) ?
    O21 H21 . 0.8400 ?
    O22 C22 . 1.431(3) ?
    O22 H22 . 0.8400 ?
    C11 C17 . 1.515(3) ?
    C11 C12 . 1.523(3) ?
    C11 H111 . 1.0000 ?
    C12 C13 . 1.518(3) ?
    C12 H121 . 1.0000 ?
    C13 C14 . 1.503(5) ?
    C13 H131 . 0.9900 ?
    C13 H132 . 0.9900 ?
    C14 C15 . 1.447(6) ?
    C14 H141 . 0.9900 ?
    C14 H142 . 0.9900 ?
    C15 C161 . 1.459(6) ?
    C15 C162 . 1.609(17) ?
    C15 H151 . 0.9900 ?
    C15 H152 . 0.9900 ?
    C161 C17 . 1.611(6) ?
    C161 H161 . 0.9900 ?
    C161 H162 . 0.9900 ?
    C162 C17 . 1.343(15) ?
    C162 H163 . 0.9900 ?
    C162 H164 . 0.9900 ?
    C17 H171 . 0.9900 ?
    C17 H172 . 0.9900 ?
    C21 C22 . 1.518(3) ?
    C21 C27 . 1.520(3) ?
    C21 H211 . 1.0000 ?
    C22 C23 . 1.519(3) ?
    C22 H221 . 1.0000 ?
    C23 C24 . 1.573(5) ?
    C23 H231 . 0.9900 ?
    C23 H232 . 0.9900 ?
    C24 C25 . 1.498(5) ?
    C24 H241 . 0.9900 ?
    C24 H242 . 0.9900 ?
    C25 C26 . 1.480(6) ?
    C25 H251 . 0.9900 ?
    C25 H252 . 0.9900 ?
    C26 C27 . 1.501(4) ?
    C26 H261 . 0.9900 ?
    C26 H262 . 0.9900 ?
    C27 H271 . 0.9900 ?
    C27 H272 . 0.9900 ?
loop_
    _geom_contact_atom_site_label_1
    _geom_contact_atom_site_label_2
    _geom_contact_distance
    _geom_contact_site_symmetry_1
    _geom_contact_site_symmetry_2
    _geom_contact_publ_flag
    ? ? ? ? ? ?
loop_
    _geom_angle_atom_site_label_1
    _geom_angle_atom_site_label_2
    _geom_angle_atom_site_label_3
    _geom_angle_site_symmetry_1
    _geom_angle_site_symmetry_3
    _geom_angle
    _geom_angle_publ_flag
    C11 O11 H11 . . 109.5 ?
    C12 O12 H12 . . 109.5 ?
    C21 O21 H21 . . 109.5 ?
    C22 O22 H22 . . 109.5 ?
    O11 C11 C17 . . 107.3(2) ?
    O11 C11 C12 . . 110.63(19) ?
    C17 C11 C12 . . 115.3(2) ?
    O11 C11 H111 . . 107.8 ?
    C17 C11 H111 . . 107.8 ?
    C12 C11 H111 . . 107.8 ?
    O12 C12 C13 . . 106.8(2) ?
    O12 C12 C11 . . 108.94(19) ?
    C13 C12 C11 . . 114.6(2) ?
    O12 C12 H121 . . 108.8 ?
    C13 C12 H121 . . 108.8 ?
    C11 C12 H121 . . 108.8 ?
    C14 C13 C12 . . 115.8(3) ?
    C14 C13 H131 . . 108.3 ?
    C12 C13 H131 . . 108.3 ?
    C14 C13 H132 . . 108.3 ?
    C12 C13 H132 . . 108.3 ?
    H131 C13 H132 . . 107.4 ?
    C15 C14 C13 . . 120.0(3) ?
    C15 C14 H141 . . 107.3 ?
    C13 C14 H141 . . 107.3 ?
    C15 C14 H142 . . 107.3 ?
    C13 C14 H142 . . 107.3 ?
    H141 C14 H142 . . 106.9 ?
    C14 C15 C161 . . 117.2(4) ?
    C14 C15 C162 . . 130.3(6) ?
    C161 C15 C162 . . 42.3(7) ?
    C14 C15 H151 . . 108.0 ?
    C161 C15 H151 . . 108.0 ?
    C162 C15 H151 . . 121.1 ?
    C14 C15 H152 . . 108.0 ?
    C161 C15 H152 . . 108.0 ?
    C162 C15 H152 . . 65.7 ?
    H151 C15 H152 . . 107.2 ?
    C15 C161 C17 . . 115.2(4) ?
    C15 C161 H161 . . 108.5 ?
    C17 C161 H161 . . 108.5 ?
    C15 C161 H162 . . 108.5 ?
    C17 C161 H162 . . 108.5 ?
    H161 C161 H162 . . 107.5 ?
    C17 C162 C15 . . 122.7(11) ?
    C17 C162 H163 . . 106.7 ?
    C15 C162 H163 . . 106.7 ?
    C17 C162 H164 . . 106.7 ?
    C15 C162 H164 . . 106.7 ?
    H163 C162 H164 . . 106.6 ?
    C162 C17 C11 . . 129.7(8) ?
    C162 C17 C161 . . 43.2(8) ?
    C11 C17 C161 . . 113.6(3) ?
    C162 C17 H171 . . 65.7 ?
    C11 C17 H171 . . 108.8 ?
    C161 C17 H171 . . 108.8 ?
    C162 C17 H172 . . 120.6 ?
    C11 C17 H172 . . 108.8 ?
    C161 C17 H172 . . 108.8 ?
    H171 C17 H172 . . 107.7 ?
    O21 C21 C22 . . 108.75(19) ?
    O21 C21 C27 . . 107.1(2) ?
    C22 C21 C27 . . 114.1(2) ?
    O21 C21 H211 . . 108.9 ?
    C22 C21 H211 . . 108.9 ?
    C27 C21 H211 . . 108.9 ?
    O22 C22 C21 . . 110.90(18) ?
    O22 C22 C23 . . 107.6(2) ?
    C21 C22 C23 . . 115.3(2) ?
    O22 C22 H221 . . 107.6 ?
    C21 C22 H221 . . 107.6 ?
    C23 C22 H221 . . 107.6 ?
    C22 C23 C24 . . 115.2(2) ?
    C22 C23 H231 . . 108.5 ?
    C24 C23 H231 . . 108.5 ?
    C22 C23 H232 . . 108.5 ?
    C24 C23 H232 . . 108.5 ?
    H231 C23 H232 . . 107.5 ?
    C25 C24 C23 . . 115.1(3) ?
    C25 C24 H241 . . 108.5 ?
    C23 C24 H241 . . 108.5 ?
    C25 C24 H242 . . 108.5 ?
    C23 C24 H242 . . 108.5 ?
    H241 C24 H242 . . 107.5 ?
    C26 C25 C24 . . 116.5(3) ?
    C26 C25 H251 . . 108.2 ?
    C24 C25 H251 . . 108.2 ?
    C26 C25 H252 . . 108.2 ?
    C24 C25 H252 . . 108.2 ?
    H251 C25 H252 . . 107.3 ?
    C25 C26 C27 . . 117.4(3) ?
    C25 C26 H261 . . 108.0 ?
    C27 C26 H261 . . 108.0 ?
    C25 C26 H262 . . 108.0 ?
    C27 C26 H262 . . 108.0 ?
    H261 C26 H262 . . 107.2 ?
    C26 C27 C21 . . 115.9(3) ?
    C26 C27 H271 . . 108.3 ?
    C21 C27 H271 . . 108.3 ?
    C26 C27 H272 . . 108.3 ?
    C21 C27 H272 . . 108.3 ?
    H271 C27 H272 . . 107.4 ?
loop_
    _geom_torsion_atom_site_label_1
    _geom_torsion_atom_site_label_2
    _geom_torsion_atom_site_label_3
    _geom_torsion_atom_site_label_4
    _geom_torsion_site_symmetry_1
    _geom_torsion_site_symmetry_2
    _geom_torsion_site_symmetry_3
    _geom_torsion_site_symmetry_4
    _geom_torsion
    _geom_torsion_publ_flag
    O11 C11 C12 O12 . . . . -66.4(2) ?
    C17 C11 C12 O12 . . . . 171.6(2) ?
    O11 C11 C12 C13 . . . . 53.2(3) ?
    C17 C11 C12 C13 . . . . -68.8(3) ?
    O12 C12 C13 C14 . . . . -155.2(3) ?
    C11 C12 C13 C14 . . . . 84.1(3) ?
    C12 C13 C14 C15 . . . . -45.7(5) ?
    C13 C14 C15 C161 . . . . -28.3(7) ?
    C13 C14 C15 C162 . . . . 20.8(13) ?
    C14 C15 C161 C17 . . . . 80.7(6) ?
    C162 C15 C161 C17 . . . . -40.4(8) ?
    C14 C15 C162 C17 . . . . -31(2) ?
    C161 C15 C162 C17 . . . . 56.6(14) ?
    C15 C162 C17 C11 . . . . 35(2) ?
    C15 C162 C17 C161 . . . . -48.0(11) ?
    O11 C11 C17 C162 . . . . -116.9(12) ?
    C12 C11 C17 C162 . . . . 6.9(12) ?
    O11 C11 C17 C161 . . . . -69.0(3) ?
    C12 C11 C17 C161 . . . . 54.7(3) ?
    C15 C161 C17 C162 . . . . 49.7(11) ?
    C15 C161 C17 C11 . . . . -73.9(4) ?
    O21 C21 C22 O22 . . . . -66.9(2) ?
    C27 C21 C22 O22 . . . . 52.5(3) ?
    O21 C21 C22 C23 . . . . 170.5(2) ?
    C27 C21 C22 C23 . . . . -70.1(3) ?
    O22 C22 C23 C24 . . . . -73.0(3) ?
    C21 C22 C23 C24 . . . . 51.3(3) ?
    C22 C23 C24 C25 . . . . -69.2(4) ?
    C23 C24 C25 C26 . . . . 84.1(4) ?
    C24 C25 C26 C27 . . . . -36.0(5) ?
    C25 C26 C27 C21 . . . . -40.9(4) ?
    O21 C21 C27 C26 . . . . -152.3(2) ?
    C22 C21 C27 C26 . . . . 87.4(3) ?
loop_
    _geom_hbond_atom_site_label_D
    _geom_hbond_atom_site_label_H
    _geom_hbond_atom_site_label_A
    _geom_hbond_site_symmetry_A
    _geom_hbond_distance_DH
    _geom_hbond_distance_HA
    _geom_hbond_distance_DA
    _geom_hbond_angle_DHA
    O11 H11 O12 2_665 0.84 1.92 2.697(2) 154.3
    O12 H12 O22 . 0.84 1.90 2.733(2) 172.7
    O21 H21 O11 1_545 0.84 1.88 2.720(2) 177.5
    O22 H22 O21 2 0.84 1.91 2.699(2) 155.7
data_global
_journal_date_recd_electronic     2009-10-29
_journal_date_accepted     2009-11-24
_journal_name_full     'Acta Crystallographica, Section E'
_journal_year     2009
_journal_volume     65
_journal_issue     12
_journal_page_first     o3271
_journal_page_last     o3271
_journal_paper_category     QO
_journal_coeditor_code     DN2506
_publ_contact_author_name     'Professor Peter Kl\"ufers'
_publ_contact_author_address
;
Department Chemie und Biochemie
Ludwig-Maximilians-Universit\"at
Butenandtstrasse 5--13
D-81377 M\"unchen
Germany
;
_publ_contact_author_email     'kluef@cup.uni-muenchen.de'
_publ_contact_author_fax     '+49-89-2180-77406'
_publ_contact_author_phone     '+49-89-2180-77407'
_publ_section_title
;
<i>cis</i>-Cycloheptane-1,2-diol
;
loop_
    _publ_author_name
    _publ_author_address
    'Betz, Richard'
;
Ludwig-Maximilians Universit\"at
Department Chemie und Biochemie
Butenandtstrasse 5--13 (Haus D)
81377 M\"unchen
Germany
;
    'Kl\"ufers, Peter'
;
Ludwig-Maximilians Universit\"at
Department Chemie und Biochemie
Butenandtstrasse 5--13 (Haus D)
81377 M\"unchen
Germany
;
    'Mayer, Peter'
;
Ludwig-Maximilians Universit\"at
Department Chemie und Biochemie
Butenandtstrasse 5--13 (Haus D)
81377 M\"unchen
Germany
;
_publ_section_synopsis     .
