# Supplementary material for: cis-Cyclo­heptane-1,2-diol
Source: Acta Crystallogr Sect E Struct Rep Online. 2009 Nov 28;65(Pt 12):o3271. doi: 10.1107/S160053680905051X (PMC2971971; doi:10.1107/S160053680905051X)
Supplement: Supplementary file 2 [file e-65-o3271-Isup2.hkl]

# 
# h,k,l, Fc-squared, Fo-squared, sigma(Fo-squared) and status flag 
# 
data_I
_shelx_title ' ln197' 
_shelx_refln_list_code          4 
_shelx_F_calc_maximum       74.10 
_exptl_crystal_F_000       288.00 
_reflns_d_resolution_high  0.8382 
 
loop_ 
 _symmetry_equiv_pos_as_xyz 
 'x, y, z' 
 '-x, -y, -z' 
 
_cell_length_a     7.4148 
_cell_length_b     8.7629 
_cell_length_c    12.4531 
_cell_angle_alpha 103.861 
_cell_angle_beta  105.685 
_cell_angle_gamma  90.189 
 
_shelx_F_squared_multiplier     1.000 
 
loop_ 
 _refln_index_h 
 _refln_index_k 
 _refln_index_l 
 _refln_F_squared_calc 
 _refln_F_squared_meas 
 _refln_F_squared_sigma 
 _refln_observed_status 
   2   0   0       19.15       26.78      3.28 o 
   3   0   0        5.92        3.50      0.43 o 
   4   0   0        3.63        6.84      1.50 o 
   5   0   0        0.00        0.16      0.50 o 
   6   0   0      192.87      202.80     19.27 o 
   7   0   0        0.03       -0.16      0.80 o 
   8   0   0        0.01       -0.57      1.43 o 
  -8   1   0        9.08       11.41      1.77 o 
  -7   1   0       45.42       51.50      5.92 o 
  -6   1   0        3.18        3.03      1.36 o 
  -5   1   0       10.25        8.25      0.99 o 
  -4   1   0      248.79      374.89      9.28 o 
  -3   1   0      125.06      138.53      9.35 o 
  -2   1   0      550.55      372.14      9.62 o 
  -1   1   0     1200.90      869.84    113.85 o 
   2   1   0       18.95       21.55      1.00 o 
   3   1   0        1.15        4.59      0.37 o 
   4   1   0      445.06      398.50     26.55 o 
   5   1   0       24.28       33.36      1.50 o 
   6   1   0        0.61        1.26      0.79 o 
   7   1   0       69.25       73.42      5.85 o 
   8   1   0       15.43       12.02      4.50 o 
  -8   2   0        1.63        1.72      1.68 o 
  -7   2   0        3.19        7.67      1.86 o 
  -6   2   0       20.09       16.05      2.57 o 
  -5   2   0        8.77       11.55      2.28 o 
  -4   2   0        4.89        5.56      1.21 o 
  -2   2   0       27.31       50.34      2.22 o 
  -1   2   0       52.35       55.44      3.78 o 
   0   2   0      443.15      377.99     29.12 o 
   1   2   0     1771.64     1495.87     25.27 o 
   2   2   0     1568.13     1470.12    118.71 o 
   3   2   0      575.92      523.84     27.62 o 
   4   2   0        9.82        5.42      1.43 o 
   5   2   0      138.85      124.94      7.92 o 
   6   2   0       52.00       43.96      3.85 o 
   7   2   0        1.66        1.45      0.79 o 
   8   2   0        5.67        4.13      1.78 o 
  -8   3   0        1.84        1.67      1.15 o 
  -7   3   0       43.36       46.69      2.47 o 
  -6   3   0       56.86       62.92      2.43 o 
  -5   3   0        8.10       13.69      0.86 o 
  -4   3   0       16.57       21.57      1.03 o 
  -3   3   0      196.94      204.31      7.19 o 
  -2   3   0      544.23      503.42     13.12 o 
  -1   3   0     1376.79     1140.06     57.96 o 
   0   3   0        4.12        7.25      0.50 o 
   1   3   0     2425.63     2082.91     35.55 o 
   2   3   0      167.47      137.48      3.43 o 
   3   3   0      144.23      247.23     11.71 o 
   4   3   0      199.17      201.64      7.71 o 
   5   3   0       97.24      101.82      3.11 o 
   6   3   0       13.66        8.54      1.10 o 
   7   3   0        3.81        5.92      1.16 o 
  -8   4   0        3.90        6.98      2.57 o 
  -7   4   0       17.01       17.11      1.25 o 
  -6   4   0       21.15       22.81      2.36 o 
  -5   4   0       37.09       40.28      1.68 o 
  -4   4   0       32.63       36.05      1.50 o 
  -3   4   0      128.84      100.54      3.19 o 
  -2   4   0      127.39      134.78      4.63 o 
  -1   4   0      196.25      231.80      5.90 o 
   0   4   0      845.10      823.62     21.49 o 
   1   4   0        0.27       -0.43      0.43 o 
   2   4   0     1198.40     1155.52     21.41 o 
   3   4   0       47.85       48.25      2.14 o 
   4   4   0        6.84        8.94      3.28 o 
   5   4   0        5.50        3.61      0.69 o 
   6   4   0        3.04        3.87      0.71 o 
   7   4   0        0.54        0.26      1.16 o 
  -7   5   0        4.50        4.52      1.07 o 
  -6   5   0        2.11        2.82      1.00 o 
  -5   5   0        0.65       -0.57      0.61 o 
  -4   5   0        0.70       -0.50      0.54 o 
  -3   5   0      181.24      177.82      6.57 o 
  -2   5   0      118.74      103.95      4.03 o 
  -1   5   0        9.87        9.85      0.85 o 
   0   5   0       25.11       21.22      0.97 o 
   1   5   0        0.32        1.00      0.71 o 
   2   5   0       88.53       89.94      2.71 o 
   3   5   0       60.65       65.53      2.43 o 
   4   5   0       17.98       19.27      1.28 o 
   5   5   0        2.15        2.00      0.86 o 
   6   5   0        4.47        0.14      0.86 o 
   7   5   0        7.74        5.28      2.00 o 
  -7   6   0        0.46       -1.21      1.21 o 
  -6   6   0        8.46        7.21      0.91 o 
  -5   6   0       16.43       18.55      1.23 o 
  -4   6   0        9.99        9.85      1.50 o 
  -3   6   0        7.85        2.92      1.37 o 
  -2   6   0       17.41       21.29      1.32 o 
  -1   6   0       40.92       49.01      2.64 o 
   0   6   0      120.41      110.90      3.20 o 
   1   6   0      279.30      297.66      7.85 o 
   2   6   0        9.90       11.42      1.00 o 
   3   6   0       19.02       26.41      1.71 o 
   4   6   0       12.23       14.70      1.43 o 
   5   6   0       11.63       20.99      1.71 o 
   6   6   0        7.02        5.42      1.28 o 
  -6   7   0       49.00       54.67      5.00 o 
  -5   7   0       17.25        8.45      1.29 o 
  -4   7   0      107.02       96.87      5.00 o 
  -3   7   0       18.29       17.37      2.14 o 
  -2   7   0        2.73        4.50      1.14 o 
  -1   7   0       19.82       15.35      1.40 o 
   0   7   0        3.88        5.03      0.73 o 
   1   7   0      231.44      244.12      7.28 o 
   2   7   0       17.71       17.27      1.28 o 
   3   7   0        7.58        6.85      1.14 o 
   4   7   0        0.81        0.00      1.00 o 
   5   7   0       42.40       47.40      3.14 o 
  -5   8   0       11.47       12.39      2.19 o 
  -4   8   0        1.65        5.14      2.71 o 
  -3   8   0      115.93      102.33      5.43 o 
  -2   8   0       27.38       36.73      2.24 o 
  -1   8   0       17.62       18.07      2.36 o 
   0   8   0        3.53        5.68      1.28 o 
   1   8   0       23.18       19.70      1.43 o 
   2   8   0        0.81        0.43      0.86 o 
   3   8   0        0.20       -0.43      1.00 o 
   4   8   0        1.22        1.14      1.14 o 
  -4   9   0        0.59       -0.02      2.56 o 
  -3   9   0       10.80        7.47      1.86 o 
  -2   9   0        2.54        2.30      1.64 o 
  -1   9   0       78.63       98.41      4.14 o 
   0   9   0        1.29        2.65      1.71 o 
   1   9   0        0.29       -0.14      1.00 o 
   2   9   0        3.33        3.43      1.28 o 
   3   9   0       19.86       18.27      1.86 o 
  -2  10   0        7.80        5.85      2.28 o 
  -1  10   0       36.88       49.85      5.00 o 
   0  10   0       25.63       23.84      3.00 o 
  -1 -10   1        0.11        0.43      1.86 o 
   0 -10   1        4.31        5.04      1.40 o 
   1 -10   1       12.87       20.25      2.16 o 
   2 -10   1        1.34       -0.80      1.64 o 
  -3  -9   1        3.34        4.00      1.14 o 
  -2  -9   1        1.15        3.28      1.14 o 
  -1  -9   1        0.20        1.28      1.00 o 
   0  -9   1       10.66       12.41      2.14 o 
   1  -9   1       40.84       35.83      3.14 o 
   2  -9   1        1.41        2.59      1.78 o 
   3  -9   1        0.12        0.96      1.97 o 
   4  -9   1       28.63       32.99      3.86 o 
  -5  -8   1        3.49        0.00      1.57 o 
  -4  -8   1        3.94        2.14      1.28 o 
  -3  -8   1       14.75        9.99      1.28 o 
  -2  -8   1        2.33        1.43      1.00 o 
  -1  -8   1        1.10        0.00      0.71 o 
   0  -8   1       19.51       21.99      1.28 o 
   1  -8   1       13.16       12.03      1.44 o 
   2  -8   1       48.15       41.22      2.93 o 
   3  -8   1       95.32      100.01      5.28 o 
   4  -8   1        1.51       -1.35      2.16 o 
   5  -8   1        9.71       10.08      2.60 o 
  -6  -7   1        6.72        3.57      1.43 o 
  -5  -7   1       44.40       46.40      2.86 o 
  -4  -7   1        4.78        5.28      1.14 o 
  -3  -7   1       10.95       11.28      1.28 o 
  -2  -7   1        2.42        2.86      0.86 o 
  -1  -7   1       95.75       94.69      6.85 o 
   0  -7   1        0.24       -0.43      1.07 o 
   1  -7   1        6.91        4.99      0.96 o 
   2  -7   1       11.65        8.72      2.64 o 
   3  -7   1       38.84       31.58      5.78 o 
   4  -7   1      132.27      138.04      6.67 o 
   5  -7   1        0.77       -0.93      2.78 o 
   6  -7   1        6.47        2.33      1.93 o 
  -6  -6   1        2.81        2.28      1.43 o 
  -5  -6   1        0.02        0.71      1.00 o 
  -4  -6   1       51.18       62.67      2.57 o 
  -3  -6   1        0.49       -0.71      0.71 o 
  -2  -6   1       18.90       19.13      1.28 o 
  -1  -6   1        0.04        0.19      0.50 o 
   0  -6   1       84.45       87.47      2.93 o 
   1  -6   1      148.44      164.84      6.28 o 
   2  -6   1        2.50        6.65      1.57 o 
   3  -6   1      116.99      122.29      5.87 o 
   4  -6   1      129.69      106.20      7.35 o 
   5  -6   1        6.28        3.73      0.69 o 
   6  -6   1        0.37        0.43      0.91 o 
   7  -6   1        0.90       -0.86      1.14 o 
  -7  -5   1       17.15       23.03      4.57 o 
  -6  -5   1        3.45        5.14      2.14 o 
  -5  -5   1        1.58        1.86      0.71 o 
  -4  -5   1      193.43      188.45      5.71 o 
  -3  -5   1       10.99        9.99      1.00 o 
  -2  -5   1        3.14        3.00      0.57 o 
  -1  -5   1       60.82       53.28      3.57 o 
   0  -5   1       36.56       30.39      1.21 o 
   1  -5   1        0.24        0.94      1.57 o 
   2  -5   1        2.12        2.48      0.75 o 
   3  -5   1      128.26      114.44      7.35 o 
   4  -5   1       94.77       91.78      4.78 o 
   5  -5   1       15.00       13.64      2.57 o 
   6  -5   1       33.55       38.12      1.92 o 
   7  -5   1        7.51        4.95      2.00 o 
  -7  -4   1        3.78        2.64      1.31 o 
  -6  -4   1        9.72        6.13      0.75 o 
  -5  -4   1        0.62        2.07      0.81 o 
  -4  -4   1       38.16       33.62      1.86 o 
  -3  -4   1       51.72       38.26      1.57 o 
  -2  -4   1       74.65       88.66      2.43 o 
  -1  -4   1      175.78      167.90      9.35 o 
   0  -4   1      306.57      252.58     15.92 o 
   1  -4   1        1.43        0.76      0.51 o 
   2  -4   1       91.45       86.16      7.14 o 
   3  -4   1      165.05      168.34     23.41 o 
   4  -4   1       41.50       44.62      5.64 o 
   5  -4   1       45.19       43.94      1.90 o 
   6  -4   1        0.21       -0.02      0.93 o 
   7  -4   1       13.70       12.51      1.66 o 
  -8  -3   1        3.71        2.64      1.30 o 
  -7  -3   1        1.24        0.84      1.13 o 
  -6  -3   1       29.11       25.61      2.71 o 
  -5  -3   1      207.29      224.65      5.44 o 
  -4  -3   1       30.32       30.94      1.23 o 
  -3  -3   1      109.87      117.21      2.85 o 
  -2  -3   1        3.72        3.87      0.50 o 
  -1  -3   1      251.85      288.58      6.68 o 
   0  -3   1        0.08        1.84      0.48 o 
   1  -3   1      172.99      285.98     29.41 o 
   2  -3   1        1.49        0.33      0.26 o 
   3  -3   1       55.09       64.93      2.80 o 
   4  -3   1       27.47       37.97      1.50 o 
   5  -3   1      190.69      233.40      9.42 o 
   6  -3   1       37.71       42.07      1.66 o 
   7  -3   1        0.22        0.60      1.13 o 
   8  -3   1        1.26        1.43      3.57 o 
  -8  -2   1        0.57       -0.57      1.93 o 
  -7  -2   1        3.36        4.53      1.13 o 
  -6  -2   1       74.12       75.10      3.05 o 
  -5  -2   1        0.98        0.62      0.38 o 
  -4  -2   1       37.44       36.45      1.23 o 
  -3  -2   1      968.45     1018.12     25.94 o 
  -2  -2   1       29.47       30.32      1.20 o 
  -1  -2   1      408.13      417.62      7.93 o 
   0  -2   1     5490.36     4776.27    153.47 o 
   1  -2   1     2212.05     2445.10    276.03 o 
   2  -2   1      337.08      344.62     13.99 o 
   3  -2   1      859.50      677.69     15.21 o 
   4  -2   1       98.33       88.45      7.35 o 
   5  -2   1       37.10       40.83      2.36 o 
   6  -2   1      110.03      100.64     18.35 o 
   7  -2   1        1.93        3.99      1.12 o 
   8  -2   1        2.10        1.06      3.14 o 
  -8  -1   1       10.96       10.42      2.21 o 
  -7  -1   1        9.14        8.85      1.57 o 
  -6  -1   1       11.54        8.44      1.50 o 
  -5  -1   1        0.58        0.67      0.50 o 
  -4  -1   1      226.93      265.06     15.35 o 
  -3  -1   1      297.25      363.06     19.49 o 
  -2  -1   1      981.12     1014.89     25.03 o 
  -1  -1   1      130.40      151.53      3.67 o 
   2  -1   1      141.06      105.56      6.78 o 
   3  -1   1       21.40       16.71      0.86 o 
   4  -1   1      518.28      506.53     47.83 o 
   5  -1   1        2.67        7.39      2.43 o 
   6  -1   1        0.65       -0.10      0.84 o 
   7  -1   1       48.03       55.34      3.06 o 
   8  -1   1       11.52       12.00      1.96 o 
  -8   0   1        3.78        1.43      1.36 o 
  -7   0   1        0.10        0.21      0.71 o 
  -6   0   1       33.28       33.09      1.75 o 
  -5   0   1        1.41        2.28      0.93 o 
  -4   0   1      453.86      522.63     13.73 o 
  -3   0   1        4.84        3.07      1.07 o 
  -2   0   1       12.84       28.14      2.00 o 
   1   0   1        0.03        0.21      0.10 o 
   2   0   1      498.89      541.55     16.20 o 
   3   0   1        0.44        0.43      0.43 o 
   4   0   1      161.47      175.35     15.20 o 
   5   0   1        0.23       -0.10      0.45 o 
   6   0   1        0.34       -0.06      0.79 o 
   7   0   1        0.23        1.71      2.64 o 
   8   0   1        0.75        2.71      1.86 o 
  -8   1   1        9.39        5.09      4.07 o 
  -7   1   1       24.70       27.96      6.57 o 
  -6   1   1        0.62        1.70      1.04 o 
  -5   1   1       71.48       70.39     11.99 o 
  -4   1   1      155.98      114.92      4.00 o 
  -3   1   1      325.23      275.22     31.34 o 
  -2   1   1     1172.24     1123.27     72.02 o 
   0   1   1       70.64       74.02      3.85 o 
   1   1   1      415.27      405.25      7.03 o 
   2   1   1      145.94      134.29      8.14 o 
   3   1   1       37.55       55.97      1.86 o 
   4   1   1      297.92      309.85      7.08 o 
   5   1   1       95.24       89.04      2.98 o 
   6   1   1       11.48        9.15      1.01 o 
   7   1   1        1.59        1.36      1.78 o 
   8   1   1        6.52        2.57      1.43 o 
  -8   2   1        2.43        3.90      1.40 o 
  -7   2   1       19.77       15.18      2.78 o 
  -6   2   1       14.69       15.72      1.43 o 
  -5   2   1        9.09       14.26      4.28 o 
  -4   2   1       59.63       50.83      7.42 o 
  -3   2   1      588.22      558.27     46.33 o 
  -2   2   1       70.41       51.47      5.14 o 
  -1   2   1     1325.62     1163.86     38.97 o 
   0   2   1     2260.16     2000.10     30.12 o 
   1   2   1      330.90      302.75      5.49 o 
   2   2   1     1519.95     1287.44     20.62 o 
   3   2   1       41.55       55.39      1.78 o 
   4   2   1       19.98       24.67      0.86 o 
   5   2   1      100.66      121.94      5.85 o 
   6   2   1        0.01        0.02      1.57 o 
   7   2   1        4.06        5.75      2.07 o 
  -8   3   1        0.51        2.71      1.21 o 
  -7   3   1       98.38      130.13     11.42 o 
  -6   3   1        2.78        3.98      1.07 o 
  -5   3   1       14.23       13.99      1.00 o 
  -4   3   1       27.10       19.37      1.14 o 
  -3   3   1        7.55        3.40      0.55 o 
  -2   3   1       75.13       62.39      2.13 o 
  -1   3   1      275.41      226.71      4.74 o 
   0   3   1        0.81        6.57      0.40 o 
   1   3   1       93.31      104.60      2.35 o 
   2   3   1       97.27      100.08      4.57 o 
   3   3   1      369.02      398.53     23.48 o 
   4   3   1       36.70       39.05      4.35 o 
   5   3   1       32.16       33.45      3.21 o 
   6   3   1       14.44       17.47      3.64 o 
   7   3   1        0.06       -0.67      2.43 o 
  -8   4   1        8.61        5.82      1.76 o 
  -7   4   1        1.34        1.57      1.50 o 
  -6   4   1       17.29       18.00      1.23 o 
  -5   4   1       54.43       48.39      2.57 o 
  -4   4   1       98.26       90.72      4.28 o 
  -3   4   1      119.45      111.30      3.49 o 
  -2   4   1      335.14      270.00      8.18 o 
  -1   4   1       40.07       49.12      2.71 o 
   0   4   1      182.50      197.66      9.64 o 
   1   4   1      332.52      311.08      7.85 o 
   2   4   1        0.96        0.86      0.57 o 
   3   4   1        6.62        5.85      0.71 o 
   4   4   1       18.80       20.42      1.28 o 
   5   4   1       11.74       12.13      1.00 o 
   6   4   1       20.18       32.06      4.50 o 
   7   4   1        0.05       -0.46      1.06 o 
  -7   5   1        0.84        1.68      0.92 o 
  -6   5   1        6.43        8.64      1.11 o 
  -5   5   1      141.57      155.89      4.43 o 
  -4   5   1       11.37        9.55      1.02 o 
  -3   5   1        3.34        1.00      1.43 o 
  -2   5   1      556.19      535.92     14.70 o 
  -1   5   1       31.77       31.23      1.14 o 
   0   5   1       15.28       12.13      0.86 o 
   1   5   1      152.05      132.06      4.00 o 
   2   5   1      204.08      203.72      4.85 o 
   3   5   1        0.93        0.14      0.57 o 
   4   5   1        9.64        6.71      1.00 o 
   5   5   1        0.28       -0.14      0.57 o 
   6   5   1        0.11        0.71      1.00 o 
  -7   6   1       19.45       21.59      2.50 o 
  -6   6   1        1.66        0.83      0.79 o 
  -5   6   1       20.38       21.92      1.01 o 
  -4   6   1       76.60       78.05      3.90 o 
  -3   6   1        1.71        2.99      1.29 o 
  -2   6   1       17.64       18.14      3.07 o 
  -1   6   1       18.35       13.66      0.75 o 
   0   6   1        5.34        4.21      0.62 o 
   1   6   1      193.65      187.02      5.71 o 
   2   6   1      138.80      145.62      4.28 o 
   3   6   1        4.24        7.42      1.00 o 
   4   6   1        4.24        2.14      1.14 o 
   5   6   1       19.69       14.13      1.43 o 
   6   6   1        5.14        6.85      1.28 o 
  -6   7   1        2.80        3.55      1.50 o 
  -5   7   1        7.39        6.99      2.50 o 
  -4   7   1       18.41       15.96      2.11 o 
  -3   7   1        7.41        5.12      1.57 o 
  -2   7   1        1.55        2.03      0.89 o 
  -1   7   1       83.45       84.96      4.50 o 
   0   7   1      161.46      176.80      4.86 o 
   1   7   1      133.67      125.77      4.57 o 
   2   7   1       30.53       26.84      1.71 o 
   3   7   1        5.64        3.00      1.00 o 
   4   7   1        2.05        1.43      0.86 o 
   5   7   1       31.65       51.39      4.43 o 
  -5   8   1        0.46        0.18      1.06 o 
  -4   8   1       10.34        8.04      2.43 o 
  -3   8   1       64.40       57.22      4.05 o 
  -2   8   1        2.94        1.43      1.03 o 
  -1   8   1       15.89       18.02      1.47 o 
   0   8   1       36.99       42.69      2.43 o 
   1   8   1        8.93        6.00      1.00 o 
   2   8   1        2.69        0.00      1.00 o 
   3   8   1        5.92        6.14      1.28 o 
   4   8   1        4.73        3.71      1.28 o 
  -4   9   1       13.79       10.97      4.50 o 
  -3   9   1       31.16       35.77      3.25 o 
  -2   9   1       18.97       19.63      3.50 o 
  -1   9   1        6.53        8.00      1.64 o 
   0   9   1        0.03       -1.28      1.43 o 
   1   9   1        0.00       -0.29      0.86 o 
   2   9   1        8.37        9.42      1.43 o 
  -2 -10   2        0.48       -0.43      1.71 o 
  -1 -10   2        4.75        1.86      1.86 o 
   0 -10   2        3.18        4.71      2.28 o 
   1 -10   2        2.35        3.37      1.92 o 
   2 -10   2       13.29       12.43      1.98 o 
  -4  -9   2        6.17       11.28      2.43 o 
  -3  -9   2        7.06        6.57      1.57 o 
  -2  -9   2        4.19        2.28      1.14 o 
  -1  -9   2        1.19        2.12      0.94 o 
   0  -9   2        0.00        0.61      2.43 o 
   1  -9   2       41.48       53.13      3.28 o 
   2  -9   2        9.26        7.08      1.36 o 
   3  -9   2        2.32        0.92      1.16 o 
   4  -9   2       21.46       19.32      3.36 o 
  -5  -8   2       12.35       16.13      2.14 o 
  -4  -8   2        8.39       11.14      1.43 o 
  -3  -8   2        0.48       -0.57      0.86 o 
  -2  -8   2       10.36        9.28      1.14 o 
  -1  -8   2       48.17       53.78      4.64 o 
   0  -8   2       47.26       48.05      1.94 o 
   1  -8   2        5.55        7.60      1.23 o 
   2  -8   2      107.60      115.74      5.70 o 
   3  -8   2        0.00        1.17      1.78 o 
   4  -8   2       12.60        7.25      2.43 o 
   5  -8   2        5.50        8.21      2.77 o 
  -6  -7   2        9.30       15.56      1.71 o 
  -5  -7   2       14.34       16.99      1.71 o 
  -4  -7   2       66.69       53.39      3.28 o 
  -3  -7   2        2.37        1.28      0.86 o 
  -2  -7   2        1.34        0.29      0.71 o 
  -1  -7   2      101.48      104.14      7.64 o 
   0  -7   2       13.35       15.57      1.02 o 
   1  -7   2       16.87       11.41      1.71 o 
   2  -7   2        1.75        1.06      1.50 o 
   3  -7   2        3.67        2.64      1.06 o 
   4  -7   2        1.98        3.19      1.75 o 
   5  -7   2        1.36        1.91      1.86 o 
   6  -7   2        0.16        0.50      1.12 o 
  -6  -6   2        0.69        0.14      1.00 o 
  -5  -6   2        0.55        0.71      1.00 o 
  -4  -6   2       52.50       46.40      2.14 o 
  -3  -6   2      393.31      403.88      9.71 o 
  -2  -6   2        4.94        5.85      0.86 o 
  -1  -6   2       12.77       10.42      0.93 o 
   0  -6   2      311.23      318.11     26.20 o 
   1  -6   2       21.35       24.81      3.64 o 
   2  -6   2       12.45       12.87      3.64 o 
   3  -6   2      465.74      522.54     15.42 o 
   4  -6   2       41.75       34.60      3.43 o 
   5  -6   2        2.36        2.98      1.57 o 
   6  -6   2        0.52        1.40      0.93 o 
  -7  -5   2        9.22        6.25      1.38 o 
  -6  -5   2       18.24       11.22      1.08 o 
  -5  -5   2        3.20        4.81      0.84 o 
  -4  -5   2      303.40      320.79      7.57 o 
  -3  -5   2      138.22      139.05      4.28 o 
  -2  -5   2        9.35        5.85      0.86 o 
  -1  -5   2       22.54       13.62      1.21 o 
   0  -5   2        7.20        9.09      1.43 o 
   1  -5   2        4.27        1.39      1.14 o 
   2  -5   2       14.86        8.20      0.99 o 
   3  -5   2       80.74       96.72      5.50 o 
   4  -5   2      329.48      374.68     35.76 o 
   5  -5   2       17.55       21.43      1.64 o 
   6  -5   2        0.86        0.11      0.82 o 
   7  -5   2       12.11       13.64      2.00 o 
  -7  -4   2       15.63       11.66      2.50 o 
  -6  -4   2        3.79        3.26      0.78 o 
  -5  -4   2       42.07       38.32      1.53 o 
  -4  -4   2       27.44       27.22      1.14 o 
  -3  -4   2      220.64      208.64      5.05 o 
  -2  -4   2      191.99      196.01      6.28 o 
  -1  -4   2       32.44       34.88      1.43 o 
   0  -4   2      358.52      373.76     10.16 o 
   1  -4   2      167.04      190.20     10.14 o 
   2  -4   2      192.92      239.98      6.85 o 
   3  -4   2       24.73       28.24      3.21 o 
   4  -4   2       50.72       45.88      2.22 o 
   5  -4   2        0.74        0.67      0.69 o 
   6  -4   2       10.67        7.67      0.97 o 
   7  -4   2        2.17        0.75      1.21 o 
  -8  -3   2        1.02       -0.56      1.47 o 
  -7  -3   2       34.54       31.09      3.85 o 
  -6  -3   2       55.87       47.92      2.14 o 
  -5  -3   2        0.03        1.26      0.71 o 
  -4  -3   2       23.21       21.41      1.29 o 
  -3  -3   2      112.79      134.35      3.54 o 
  -2  -3   2      423.35      450.34      9.68 o 
  -1  -3   2      947.88      956.01     20.12 o 
   0  -3   2        1.16        1.35      0.69 o 
   1  -3   2     2117.11     2167.33    191.59 o 
   2  -3   2      214.07      223.92     15.49 o 
   3  -3   2       64.65       95.95     12.71 o 
   4  -3   2      199.39      202.50     15.99 o 
   5  -3   2      141.77      173.64     13.28 o 
   6  -3   2        3.56        4.07      1.93 o 
   7  -3   2        3.75        7.38      2.71 o 
  -8  -2   2        1.83        0.36      1.57 o 
  -7  -2   2       14.90       11.44      1.50 o 
  -6  -2   2        7.48        7.20      0.53 o 
  -5  -2   2       13.22       12.05      0.77 o 
  -4  -2   2       71.12       68.38      3.57 o 
  -3  -2   2     1000.36     1055.09     31.48 o 
  -2  -2   2       51.68       62.43      2.27 o 
  -1  -2   2     1376.97     1277.27     43.26 o 
   0  -2   2     2238.54     1798.93    110.78 o 
   1  -2   2      523.71      596.87     11.25 o 
   2  -2   2     2681.39     2405.12     91.08 o 
   3  -2   2      139.89      150.77      5.50 o 
   4  -2   2        6.37        8.71      0.62 o 
   5  -2   2      168.39      176.14     15.28 o 
   6  -2   2        0.91        2.47      0.75 o 
   7  -2   2        2.58        1.62      1.36 o 
   8  -2   2        9.63        8.22      1.58 o 
  -8  -1   2        7.01        2.88      3.35 o 
  -7  -1   2       42.86       45.77      2.30 o 
  -6  -1   2        1.07        2.18      1.07 o 
  -5  -1   2       34.84       28.89      1.28 o 
  -4  -1   2      149.77      147.93     10.92 o 
  -3  -1   2       49.58       39.88      1.43 o 
  -2  -1   2      827.94      879.99     28.34 o 
   0  -1   2      194.79      173.62      3.74 o 
   1  -1   2      375.74      467.87     21.34 o 
   2  -1   2      208.52      182.16     12.85 o 
   3  -1   2       19.59       32.74      1.39 o 
   4  -1   2      185.54      141.84      9.78 o 
   5  -1   2      154.76      164.63     17.70 o 
   6  -1   2       12.23       11.31      3.14 o 
   7  -1   2        0.08        2.28      2.43 o 
   8  -1   2        8.61        8.28      1.57 o 
  -8   0   2        1.20        0.22      1.03 o 
  -7   0   2        0.00       -0.43      0.71 o 
  -6   0   2        4.98        6.55      0.85 o 
  -5   0   2        0.05        0.48      0.43 o 
  -4   0   2      127.48      152.40      4.74 o 
  -3   0   2        0.14        0.07      0.20 o 
  -2   0   2      167.58      207.37     10.21 o 
  -1   0   2        0.06        0.58      0.29 o 
   0   0   2      245.97      307.50     13.06 o 
   1   0   2        0.05        0.10      0.29 o 
   2   0   2       80.70       87.72      6.35 o 
   3   0   2        0.91        0.14      0.43 o 
   4   0   2      573.04      605.95     21.99 o 
   5   0   2        1.09       -0.29      1.57 o 
   6   0   2       67.67       74.94      7.85 o 
   7   0   2        0.08       -0.32      1.08 o 
   8   0   2        0.29        1.43      1.28 o 
  -8   1   2       17.06       15.32      5.42 o 
  -7   1   2       39.56       46.36      5.42 o 
  -6   1   2        7.26        4.02      0.79 o 
  -5   1   2       52.93       54.18      4.64 o 
  -4   1   2       95.65      108.36      3.28 o 
  -3   1   2      374.26      347.47     27.27 o 
  -2   1   2       55.17       63.84      4.93 o 
  -1   1   2       57.22       42.06      1.11 o 
   0   1   2      358.55      351.86     10.49 o 
   1   1   2     3221.83     2729.61     86.66 o 
   2   1   2      510.77      489.31     30.41 o 
   3   1   2        0.17       -0.20      0.20 o 
   4   1   2       30.08       29.60      1.16 o 
   5   1   2      236.06      240.53      6.51 o 
   6   1   2        2.24        2.09      0.58 o 
   7   1   2        0.00        0.75      1.78 o 
  -8   2   2        0.29        1.00      2.78 o 
  -7   2   2       76.83       81.79     16.42 o 
  -6   2   2       27.52       35.70      4.64 o 
  -5   2   2       44.71       48.54      2.00 o 
  -4   2   2       70.56       71.41     10.06 o 
  -3   2   2      666.68      618.37     59.39 o 
  -2   2   2      146.19      183.82      4.30 o 
  -1   2   2       43.84       50.83      1.31 o 
   0   2   2       83.04       74.63      1.64 o 
   1   2   2      953.50      882.20     15.88 o 
   2   2   2      176.86      174.78      5.71 o 
   3   2   2       97.99       97.08      5.92 o 
   4   2   2       26.27       28.10      1.64 o 
   5   2   2        4.02        2.48      0.55 o 
   6   2   2        4.56        6.42      0.92 o 
   7   2   2        2.93        2.71      1.43 o 
  -8   3   2       18.09       19.88      4.07 o 
  -7   3   2       58.19       77.65      7.71 o 
  -6   3   2       13.02       12.17      2.57 o 
  -5   3   2       48.29       55.38      6.64 o 
  -4   3   2       42.83       32.72      3.50 o 
  -3   3   2       48.40       28.94      2.00 o 
  -2   3   2      158.47      179.82      4.28 o 
  -1   3   2       49.02       42.60      1.57 o 
   0   3   2        1.98        6.23      0.48 o 
   1   3   2       11.72       17.67      0.82 o 
   2   3   2      415.16      399.57      7.55 o 
   3   3   2       15.90       13.02      1.28 o 
   4   3   2        6.30        6.14      0.71 o 
   5   3   2       23.62       23.10      4.07 o 
   6   3   2        0.48       -0.28      0.28 o 
   7   3   2       17.68       16.05      1.58 o 
  -8   4   2       12.09       16.00      2.19 o 
  -7   4   2        0.55        1.12      0.65 o 
  -6   4   2      148.61      165.97      8.99 o 
  -5   4   2       43.45       40.66      2.86 o 
  -4   4   2      319.00      327.91     17.35 o 
  -3   4   2       10.79       13.18      1.28 o 
  -2   4   2      255.46      268.16      6.94 o 
  -1   4   2      386.88      369.32      6.72 o 
   0   4   2      165.25      140.89      3.53 o 
   1   4   2       46.61       50.99      1.78 o 
   2   4   2       59.93       54.34      3.07 o 
   3   4   2        0.05        0.71      0.57 o 
   4   4   2        4.41        5.14      0.71 o 
   5   4   2        7.12        3.85      0.86 o 
   6   4   2       49.39       51.97      2.57 o 
  -7   5   2        9.61       13.85      1.29 o 
  -6   5   2        2.44        3.06      0.73 o 
  -5   5   2       13.61       12.92      1.01 o 
  -4   5   2       62.60       46.95      1.87 o 
  -3   5   2       81.43       69.52      2.87 o 
  -2   5   2      369.81      336.91      7.24 o 
  -1   5   2      100.53      106.10      5.28 o 
   0   5   2       66.34       58.84      2.43 o 
   1   5   2        9.33        8.07      0.79 o 
   2   5   2      235.07      222.87      4.75 o 
   3   5   2       12.00        9.71      0.86 o 
   4   5   2        0.12        2.43      0.86 o 
   5   5   2        0.04        0.71      0.57 o 
   6   5   2        0.57        1.43      0.86 o 
  -7   6   2       37.32       38.77      8.64 o 
  -6   6   2        5.87        5.02      0.75 o 
  -5   6   2        7.61        5.72      0.65 o 
  -4   6   2       76.65       82.69      4.93 o 
  -3   6   2        2.26       -0.06      0.96 o 
  -2   6   2        0.92        2.06      0.95 o 
  -1   6   2       13.49       10.47      0.71 o 
   0   6   2       19.92       19.13      1.43 o 
   1   6   2       12.23       10.28      1.14 o 
   2   6   2      104.48       96.94      3.28 o 
   3   6   2       22.12       22.13      1.43 o 
   4   6   2        0.15        0.71      0.71 o 
   5   6   2        8.27        7.99      1.14 o 
  -6   7   2       30.86       27.36      4.71 o 
  -5   7   2       16.34       14.88      1.68 o 
  -4   7   2        0.61       -0.10      1.06 o 
  -3   7   2        2.75        2.24      3.07 o 
  -2   7   2        9.28        9.56      1.03 o 
  -1   7   2       17.62       14.79      0.89 o 
   0   7   2      156.03      154.04      6.14 o 
   1   7   2       31.31       37.26      2.14 o 
   2   7   2        0.00       -0.29      0.86 o 
   3   7   2        1.86        3.14      1.14 o 
   4   7   2        3.45        5.28      1.28 o 
  -5   8   2        6.56        4.73      1.32 o 
  -4   8   2        0.53        3.57      1.46 o 
  -3   8   2        4.77        6.97      1.61 o 
  -2   8   2       47.77       53.27      3.14 o 
  -1   8   2        6.41        6.94      1.03 o 
   0   8   2       24.23       19.99      1.71 o 
   1   8   2       79.55       76.09      2.86 o 
   2   8   2       24.15       23.98      1.57 o 
   3   8   2       25.13       35.55      3.14 o 
  -4   9   2       16.01       10.42      4.71 o 
  -3   9   2        5.70        4.66      1.92 o 
  -2   9   2       39.33       37.85      3.20 o 
  -1   9   2       42.06       54.54      3.71 o 
   0   9   2        0.00        2.28      1.43 o 
   1   9   2        0.39        2.43      1.14 o 
   2   9   2       14.00       11.99      1.43 o 
  -2 -10   3        0.53        2.28      2.00 o 
  -1 -10   3       20.11       22.93      2.52 o 
   0 -10   3        0.89       -0.43      2.57 o 
   1 -10   3        0.83        1.53      5.92 o 
   2 -10   3       24.11       44.13      7.78 o 
  -4  -9   3        0.39       -0.29      2.00 o 
  -3  -9   3       25.59       22.41      2.57 o 
  -2  -9   3        5.72        7.71      1.43 o 
  -1  -9   3        1.28        1.81      0.92 o 
   0  -9   3        0.00        0.62      0.42 o 
   1  -9   3        1.51        1.94      1.30 o 
   2  -9   3        3.45        1.15      2.21 o 
   3  -9   3       19.94       20.36      2.32 o 
   4  -9   3        1.07        3.37      2.88 o 
  -5  -8   3        7.16        7.42      1.57 o 
  -4  -8   3       11.22        6.28      1.57 o 
  -3  -8   3       28.50       27.84      2.00 o 
  -2  -8   3       88.66       86.80      3.43 o 
  -1  -8   3        4.76        3.72      0.92 o 
   0  -8   3      152.86      180.65     12.56 o 
   1  -8   3       41.72       37.03      2.40 o 
   2  -8   3       46.66       46.98      3.05 o 
   3  -8   3       41.24       41.55      2.72 o 
   4  -8   3       11.99       12.37      2.54 o 
   5  -8   3       14.51       12.56      2.81 o 
  -6  -7   3        0.17        1.57      1.28 o 
  -5  -7   3        0.00       -0.86      1.14 o 
  -4  -7   3        0.23        2.86      1.14 o 
  -3  -7   3        5.34        5.28      1.00 o 
  -2  -7   3        0.57        0.77      0.91 o 
  -1  -7   3       14.45        8.49      1.14 o 
   0  -7   3       18.39       21.99      1.28 o 
   1  -7   3      149.97      163.80      5.88 o 
   2  -7   3        4.11        2.59      2.00 o 
   3  -7   3        3.41        1.39      1.46 o 
   4  -7   3       75.69       62.24      7.07 o 
   5  -7   3       13.83       11.82      2.33 o 
   6  -7   3       14.79       15.99      2.00 o 
  -7  -6   3        1.37       -1.57      1.57 o 
  -6  -6   3        1.08        3.85      1.28 o 
  -5  -6   3        9.63        7.71      1.14 o 
  -4  -6   3       81.50       79.80      3.00 o 
  -3  -6   3      243.15      273.11      8.42 o 
  -2  -6   3        4.42        5.01      0.86 o 
  -1  -6   3      145.77      173.05      5.25 o 
   0  -6   3      164.60      196.71      8.25 o 
   1  -6   3        1.17        0.57      0.41 o 
   2  -6   3        3.95        3.77      1.27 o 
   3  -6   3       30.58       28.64      2.71 o 
   4  -6   3       54.26       64.54      3.43 o 
   5  -6   3        0.47       -0.48      0.92 o 
   6  -6   3        1.09        0.93      1.71 o 
  -7  -5   3        4.36        2.16      1.08 o 
  -6  -5   3       20.00       19.98      2.78 o 
  -5  -5   3       13.03       14.06      1.64 o 
  -4  -5   3        0.41        1.14      0.75 o 
  -3  -5   3      127.19      134.05      5.00 o 
  -2  -5   3       43.96       39.41      1.79 o 
  -1  -5   3        9.15       11.90      1.03 o 
   0  -5   3        7.36        6.80      2.00 o 
   1  -5   3       73.31       68.94      5.35 o 
   2  -5   3       87.92       85.38      2.80 o 
   3  -5   3        4.08        2.86      0.86 o 
   4  -5   3       75.93       69.89      3.58 o 
   5  -5   3        0.69        1.00      0.69 o 
   6  -5   3        8.68        8.06      0.99 o 
   7  -5   3       20.48       24.17      6.85 o 
  -8  -4   3        4.96        6.75      1.82 o 
  -7  -4   3        9.91        7.89      2.28 o 
  -6  -4   3       26.59       29.55      1.86 o 
  -5  -4   3       30.07       27.52      3.14 o 
  -4  -4   3       14.87       15.44      1.21 o 
  -3  -4   3       90.63       85.48      2.59 o 
  -2  -4   3      129.99      142.07      5.50 o 
  -1  -4   3      109.50      110.98      3.16 o 
   0  -4   3      757.34      714.49     41.40 o 
   1  -4   3       58.71       64.64     10.21 o 
   2  -4   3     1076.74     1048.15     67.03 o 
   3  -4   3       62.02       73.89     12.85 o 
   4  -4   3        0.00        0.19      0.77 o 
   5  -4   3        2.38        1.75      0.79 o 
   6  -4   3        1.46        5.66      1.78 o 
   7  -4   3        1.49       -1.00      1.00 o 
  -8  -3   3        0.00        1.45      1.61 o 
  -7  -3   3       84.56       91.06      3.01 o 
  -6  -3   3        1.48        5.37      0.66 o 
  -5  -3   3        0.02        0.86      0.86 o 
  -4  -3   3       22.65       26.58      3.21 o 
  -3  -3   3       21.74       15.51      0.99 o 
  -2  -3   3        8.10        5.56      0.86 o 
  -1  -3   3      456.43      395.55      9.74 o 
   0  -3   3        0.93        1.62      0.71 o 
   1  -3   3      435.63      402.41     46.75 o 
   2  -3   3       60.69       71.16      3.50 o 
   3  -3   3      403.17      598.94     73.09 o 
   4  -3   3       39.48       42.48      5.28 o 
   5  -3   3       25.13       20.66      1.19 o 
   6  -3   3       19.10       18.22      1.64 o 
   7  -3   3        1.26        4.36      1.42 o 
  -8  -2   3        0.21        0.21      1.27 o 
  -7  -2   3       50.13       46.31      2.56 o 
  -6  -2   3       17.85       21.13      1.50 o 
  -5  -2   3       21.62       25.72      3.00 o 
  -4  -2   3        3.93        4.69      0.71 o 
  -3  -2   3      451.25      447.10      9.82 o 
  -2  -2   3        4.26       12.13      0.69 o 
  -1  -2   3      100.08      115.24      2.67 o 
   0  -2   3      366.30      378.59      7.43 o 
   1  -2   3      539.92      620.68     29.19 o 
   2  -2   3       40.55       34.63      3.64 o 
   3  -2   3       22.73       16.20      1.28 o 
   4  -2   3       30.25       26.24      3.35 o 
   5  -2   3       29.42       32.52      1.38 o 
   6  -2   3        2.89        3.56      0.82 o 
   7  -2   3        3.75        4.04      3.64 o 
  -8  -1   3       18.88       18.37      1.91 o 
  -7  -1   3       20.12       21.51      1.68 o 
  -6  -1   3       16.56       13.09      1.07 o 
  -5  -1   3      115.08      160.75      5.00 o 
  -4  -1   3       27.21       30.46      3.00 o 
  -3  -1   3      321.81      283.02      6.39 o 
  -2  -1   3       36.39       24.06      1.57 o 
  -1  -1   3       12.90       10.35      0.50 o 
   0  -1   3      262.71      237.85      5.42 o 
   1  -1   3     3567.56     3739.31    313.44 o 
   2  -1   3      637.02      712.55     57.25 o 
   3  -1   3        4.49        1.65      0.27 o 
   4  -1   3       12.55       13.62      0.86 o 
   5  -1   3      229.13      255.83     20.91 o 
   6  -1   3        3.07        3.67      0.99 o 
   7  -1   3        1.19       -0.21      1.07 o 
  -8   0   3        8.58        7.61      2.57 o 
  -7   0   3        0.01       -1.14      1.14 o 
  -6   0   3       26.57       23.52      1.56 o 
  -5   0   3        0.01       -0.39      0.39 o 
  -4   0   3        0.73        1.17      0.71 o 
  -3   0   3        1.30        0.00      0.30 o 
  -1   0   3        0.40        0.64      0.20 o 
   0   0   3      325.90      531.84     29.19 o 
   1   0   3        4.68        3.43      0.30 o 
   2   0   3      856.37      979.42     17.78 o 
   3   0   3        1.27        1.20      0.36 o 
   4   0   3      279.07      287.12      6.16 o 
   5   0   3        0.00        1.02      0.66 o 
   6   0   3       71.19       73.53      3.52 o 
   7   0   3        0.03        1.18      2.14 o 
  -8   1   3       13.40       13.23      2.07 o 
  -7   1   3        1.05        1.10      4.35 o 
  -6   1   3       34.92       28.78      4.93 o 
  -5   1   3       89.62       85.99      9.85 o 
  -4   1   3        1.82        5.18      1.28 o 
  -3   1   3       94.40      132.84     15.92 o 
  -2   1   3      398.09      401.66     37.76 o 
  -1   1   3     1098.90     1155.33     57.89 o 
   0   1   3        0.05       -0.14      0.14 o 
   1   1   3      820.12      883.62     57.39 o 
   2   1   3     1093.04     1067.14     46.40 o 
   3   1   3       56.92       36.55      3.43 o 
   4   1   3        2.97        2.09      0.34 o 
   5   1   3      281.03      283.47      7.71 o 
   6   1   3        1.47        1.67      1.14 o 
   7   1   3        0.95        1.43      1.28 o 
  -8   2   3        7.14        9.42      3.14 o 
  -7   2   3       78.47       71.93      3.09 o 
  -6   2   3      109.92      147.76      4.85 o 
  -5   2   3       18.08       26.22      4.50 o 
  -4   2   3        1.24        1.10      0.64 o 
  -3   2   3      857.54      905.51     82.45 o 
  -2   2   3        2.71        0.73      0.34 o 
  -1   2   3      135.87      103.59      2.96 o 
   0   2   3      557.57      496.71     11.90 o 
   1   2   3      240.77      217.21     10.14 o 
   2   2   3       44.71       49.21      1.44 o 
   3   2   3      403.54      413.67     25.70 o 
   4   2   3        2.63        4.31      0.64 o 
   5   2   3        1.74        1.43      0.38 o 
   6   2   3        0.66        0.50      0.61 o 
   7   2   3        0.46        1.14      1.28 o 
  -8   3   3        7.81        4.22      1.36 o 
  -7   3   3        0.03       -0.69      1.86 o 
  -6   3   3       45.05       57.85     11.21 o 
  -5   3   3       69.74       85.12     12.35 o 
  -4   3   3      175.80      187.91     24.91 o 
  -3   3   3       15.71       73.70     10.85 o 
  -2   3   3       98.01       93.53      2.57 o 
  -1   3   3      278.39      276.15      6.81 o 
   0   3   3      182.79      158.16      5.92 o 
   1   3   3      464.92      400.80     15.92 o 
   2   3   3      196.93      193.16      4.35 o 
   3   3   3        5.76        7.83      1.21 o 
   4   3   3        0.02        1.00      0.43 o 
   5   3   3        4.32        6.00      0.71 o 
   6   3   3        6.59        7.42      0.71 o 
  -8   4   3        2.09        3.83      1.36 o 
  -7   4   3        0.92        2.37      0.88 o 
  -6   4   3      122.57      137.22      6.35 o 
  -5   4   3       11.46        4.67      0.71 o 
  -4   4   3      116.94      112.49      7.07 o 
  -3   4   3       89.70       81.73      2.19 o 
  -2   4   3       78.69       76.27      2.53 o 
  -1   4   3      447.12      425.74      7.58 o 
   0   4   3       44.84       37.07      3.00 o 
   1   4   3       32.42       31.36      1.40 o 
   2   4   3        0.17        0.23      0.50 o 
   3   4   3        4.24        2.93      0.51 o 
   4   4   3        6.55        5.28      0.71 o 
   5   4   3        0.51        0.29      0.57 o 
   6   4   3       34.29       46.54      2.57 o 
  -7   5   3       26.35       28.71      5.00 o 
  -6   5   3       43.28       39.08      1.89 o 
  -5   5   3        2.32        2.63      0.86 o 
  -4   5   3       13.96       12.72      0.86 o 
  -3   5   3      149.87      162.58     11.49 o 
  -2   5   3      149.09      153.84      3.82 o 
  -1   5   3       48.50       47.67      1.58 o 
   0   5   3        0.03       -0.17      0.39 o 
   1   5   3        0.14       -0.87      1.50 o 
   2   5   3      102.90       98.41      4.57 o 
   3   5   3       19.46       20.33      1.20 o 
   4   5   3        1.93        2.43      0.86 o 
   5   5   3        0.15        0.29      0.43 o 
  -7   6   3        3.62        0.43      1.50 o 
  -6   6   3       17.21       17.46      1.19 o 
  -5   6   3        2.37        0.95      0.79 o 
  -4   6   3       70.27       66.09      3.14 o 
  -3   6   3       21.92       24.22      1.30 o 
  -2   6   3       16.71       17.27      1.50 o 
  -1   6   3       26.11       28.73      1.27 o 
   0   6   3       20.16       34.32      2.00 o 
   1   6   3      110.46      110.13      3.50 o 
   2   6   3       81.83       89.14      2.61 o 
   3   6   3        7.97        6.00      0.86 o 
   4   6   3        5.62        6.00      1.14 o 
   5   6   3        0.01        2.00      1.71 o 
  -6   7   3       29.52       26.26      2.06 o 
  -5   7   3       15.97       10.93      1.41 o 
  -4   7   3        9.24        8.65      1.20 o 
  -3   7   3        2.95        5.42      1.28 o 
  -2   7   3       30.89       31.38      4.43 o 
  -1   7   3        6.81        7.16      1.57 o 
   0   7   3       48.68       59.10      7.64 o 
   1   7   3        0.28       -0.14      0.86 o 
   2   7   3       35.12       29.69      1.71 o 
   3   7   3        2.48       -0.71      1.00 o 
   4   7   3        3.83        2.86      1.00 o 
  -5   8   3        6.08        5.21      1.78 o 
  -4   8   3        0.74       -0.13      1.27 o 
  -3   8   3        5.54        5.54      2.36 o 
  -2   8   3        7.90        5.57      2.86 o 
  -1   8   3       61.01       63.81      2.71 o 
   0   8   3        0.95        2.14      0.86 o 
   1   8   3       54.86       68.24      2.71 o 
   2   8   3       19.44       21.99      1.86 o 
   3   8   3       14.12        9.57      1.43 o 
  -3   9   3        4.83        2.71      4.14 o 
  -2   9   3       34.59       39.12      5.57 o 
  -1   9   3       38.05       30.27      5.42 o 
   0   9   3        0.10       -1.71      4.00 o 
   1   9   3        1.27        1.43      2.86 o 
  -2 -10   4       22.59       32.41      4.00 o 
  -1 -10   4        2.07        5.25      2.50 o 
   0 -10   4        0.11        3.00      2.86 o 
   1 -10   4       31.08       46.53      3.66 o 
   2 -10   4        0.44       -3.72      3.93 o 
  -4  -9   4        9.74        4.57      2.14 o 
  -3  -9   4        6.23        7.99      2.00 o 
  -2  -9   4        3.54        1.89      1.14 o 
  -1  -9   4       28.76       45.82      2.78 o 
   0  -9   4        0.05        0.63      0.55 o 
   1  -9   4       14.21       21.14      2.93 o 
   2  -9   4       13.35       15.59      5.21 o 
   3  -9   4       17.42       15.41      2.93 o 
   4  -9   4        2.59        6.71      4.71 o 
  -5  -8   4        7.68        4.57      2.00 o 
  -4  -8   4        8.34        9.57      1.57 o 
  -3  -8   4       23.18       15.42      1.43 o 
  -2  -8   4       95.90       99.59      5.28 o 
  -1  -8   4       16.60       19.85      3.57 o 
   0  -8   4       31.61       25.89      1.50 o 
   1  -8   4       17.41       25.88      2.16 o 
   2  -8   4        2.40        4.95      1.27 o 
   3  -8   4        4.80       10.29      1.92 o 
   4  -8   4        5.28        9.98      2.62 o 
   5  -8   4       11.56       17.56      4.71 o 
  -6  -7   4        7.28        6.85      2.43 o 
  -5  -7   4        2.83        2.14      1.14 o 
  -4  -7   4      178.70      187.59      5.57 o 
  -3  -7   4       47.03       44.97      2.57 o 
  -2  -7   4        6.69        6.47      1.28 o 
  -1  -7   4       26.96       24.61      1.79 o 
   0  -7   4        0.34        0.24      0.64 o 
   1  -7   4      115.93      138.57      5.28 o 
   2  -7   4       22.34       16.57      3.14 o 
   3  -7   4       16.99       21.89      3.21 o 
   4  -7   4        5.94        4.19      1.95 o 
   5  -7   4       55.87       46.71      5.00 o 
  -7  -6   4        0.68       -1.13      1.77 o 
  -6  -6   4        3.86        1.66      1.50 o 
  -5  -6   4       14.05       17.42      2.86 o 
  -4  -6   4       36.78       40.26      2.71 o 
  -3  -6   4        0.65       -0.71      1.00 o 
  -2  -6   4        9.17       11.56      1.57 o 
  -1  -6   4       48.36       50.61      2.26 o 
   0  -6   4       60.66       57.46      2.24 o 
   1  -6   4      164.16      205.29      6.71 o 
   2  -6   4        0.46        0.57      0.64 o 
   3  -6   4       70.04       65.76      2.93 o 
   4  -6   4       28.87       23.94      2.57 o 
   5  -6   4       11.55       17.31      1.84 o 
   6  -6   4       10.20       12.35      2.93 o 
  -7  -5   4        1.35        1.84      2.57 o 
  -6  -5   4        1.14        1.73      1.10 o 
  -5  -5   4       37.44       42.67      5.28 o 
  -4  -5   4        0.00        1.47      0.69 o 
  -3  -5   4       74.97       77.38      3.57 o 
  -2  -5   4      327.71      356.64      9.14 o 
  -1  -5   4        2.87        4.69      1.71 o 
   0  -5   4       54.07       46.82      1.77 o 
   1  -5   4       84.89       98.44      9.42 o 
   2  -5   4      183.50      161.66      4.38 o 
   3  -5   4       43.57       41.21      3.43 o 
   4  -5   4       10.96        7.74      1.71 o 
   5  -5   4        3.22        2.34      1.28 o 
   6  -5   4        0.95        1.84      0.99 o 
  -8  -4   4        7.13        5.71      2.30 o 
  -7  -4   4        0.85        0.26      0.54 o 
  -6  -4   4       25.30       27.44      1.71 o 
  -5  -4   4       61.10       56.82      2.86 o 
  -4  -4   4      119.30      138.87      5.00 o 
  -3  -4   4       97.52       98.80      7.78 o 
  -2  -4   4      355.45      350.39     17.92 o 
  -1  -4   4      131.78      119.31      3.50 o 
   0  -4   4       80.25      104.06      4.43 o 
   1  -4   4      241.67      303.60     29.91 o 
   2  -4   4       15.63       21.00      1.01 o 
   3  -4   4        8.11        7.53      1.86 o 
   4  -4   4       13.12       18.90      1.58 o 
   5  -4   4       18.40       20.24      1.37 o 
   6  -4   4       35.93       38.28      1.44 o 
   7  -4   4        0.04       -0.98      1.34 o 
  -8  -3   4       14.45       15.88      1.82 o 
  -7  -3   4       62.40       73.81      3.14 o 
  -6  -3   4       11.12       13.32      0.88 o 
  -5  -3   4       74.39       83.07      3.11 o 
  -4  -3   4       43.97       39.89      1.68 o 
  -3  -3   4       31.06       21.97      1.13 o 
  -2  -3   4      239.56      275.34      5.85 o 
  -1  -3   4       77.23       80.90      4.64 o 
   0  -3   4        9.91        7.99      0.73 o 
   1  -3   4       21.23       11.29      1.21 o 
   2  -3   4      380.34      416.44     11.44 o 
   3  -3   4       48.58       46.77      7.85 o 
   4  -3   4        5.83        5.11      0.82 o 
   5  -3   4       33.05       26.94      1.15 o 
   6  -3   4        0.00       -0.05      1.00 o 
   7  -3   4       22.13       28.66      2.22 o 
  -8  -2   4        5.14        6.53      1.78 o 
  -7  -2   4       84.83       92.34      4.57 o 
  -6  -2   4       79.83       83.68      7.00 o 
  -5  -2   4       42.32       41.98      5.21 o 
  -4  -2   4       37.42       38.56      1.34 o 
  -3  -2   4      830.46      802.37     21.64 o 
  -2  -2   4       94.38       79.58      2.07 o 
  -1  -2   4      230.02      240.50      5.09 o 
   0  -2   4      306.63      275.41      9.71 o 
   1  -2   4      778.93      863.80     24.20 o 
   2  -2   4      229.98      295.09      9.85 o 
   3  -2   4      230.94      306.97     39.83 o 
   4  -2   4        0.00        0.57      0.38 o 
   5  -2   4        0.05        1.02      0.61 o 
   6  -2   4        9.03       10.43      1.14 o 
   7  -2   4        0.18       -0.15      2.43 o 
  -8  -1   4        9.33        6.39      1.61 o 
  -7  -1   4       12.51        9.57      1.00 o 
  -6  -1   4       30.63       31.41      1.71 o 
  -5  -1   4       65.69       75.15      7.50 o 
  -4  -1   4        0.99        0.80      0.48 o 
  -3  -1   4      505.00      565.41     11.71 o 
  -2  -1   4      707.26      691.69     11.49 o 
  -1  -1   4     1530.65     1339.26     32.76 o 
   0  -1   4       54.82       48.55      2.14 o 
   1  -1   4      166.33      217.95      4.32 o 
   2  -1   4     1178.91     1275.12     73.59 o 
   3  -1   4      129.20      118.52      7.78 o 
   4  -1   4        0.31        0.43      0.57 o 
   5  -1   4      217.59      226.63      5.78 o 
   6  -1   4        5.11        7.11      1.01 o 
   7  -1   4        1.28        4.37      2.07 o 
  -8   0   4       34.47       36.86      2.32 o 
  -7   0   4        0.33       -0.15      0.79 o 
  -6   0   4       37.05       35.49      2.00 o 
  -5   0   4        0.65        0.27      0.79 o 
  -4   0   4        8.93        2.82      0.34 o 
  -3   0   4        7.73        7.24      0.50 o 
  -2   0   4       94.07       87.41      1.92 o 
  -1   0   4        0.07        0.14      0.20 o 
   0   0   4      817.82      899.25     14.62 o 
   1   0   4        0.02       -0.14      0.30 o 
   2   0   4      434.54      310.71    120.42 o 
   3   0   4        1.55        2.32      0.28 o 
   4   0   4       41.74       47.96      1.73 o 
   5   0   4        0.89        0.97      1.07 o 
   6   0   4      125.32      158.99     11.14 o 
   7   0   4        0.02       -1.00      1.00 o 
  -8   1   4        0.14       -0.18      1.71 o 
  -7   1   4       86.97       89.62     14.20 o 
  -6   1   4       38.05       36.76      1.86 o 
  -5   1   4       58.60       56.98      6.64 o 
  -4   1   4        5.07        9.36      1.64 o 
  -3   1   4      889.66      946.67     40.90 o 
  -2   1   4     1000.29      947.03     69.81 o 
  -1   1   4      354.87      342.32     15.63 o 
   0   1   4       90.38       83.49      4.85 o 
   1   1   4       11.71       19.63      1.00 o 
   2   1   4      295.09      329.07     33.62 o 
   3   1   4       98.02      109.24      7.71 o 
   4   1   4       23.83       15.87      0.75 o 
   5   1   4       48.80       42.55      1.73 o 
   6   1   4        4.27        5.04      1.50 o 
   7   1   4        0.02        2.00      1.28 o 
  -8   2   4        2.77        1.86      1.28 o 
  -7   2   4       19.45       17.20      3.21 o 
  -6   2   4       36.45       32.17      6.50 o 
  -5   2   4       35.27       32.09      6.21 o 
  -4   2   4       84.35       90.54     12.21 o 
  -3   2   4       84.77       98.33     13.13 o 
  -2   2   4      596.65      593.10     41.69 o 
  -1   2   4       50.02       43.42      3.64 o 
   0   2   4      119.07      107.66      6.21 o 
   1   2   4       79.30       80.36      4.50 o 
   2   2   4       40.50       39.09      1.08 o 
   3   2   4      384.88      404.96     18.49 o 
   4   2   4      128.29      136.60      4.21 o 
   5   2   4        1.51       -0.09      0.69 o 
   6   2   4        0.03        0.24      0.81 o 
  -8   3   4        2.55        2.12      1.28 o 
  -7   3   4        8.41        8.20      2.78 o 
  -6   3   4       10.95       16.70      2.93 o 
  -5   3   4      285.73      375.32     11.56 o 
  -4   3   4        1.88        6.18      1.64 o 
  -3   3   4       11.09       20.07      0.85 o 
  -2   3   4       80.87       83.23      2.29 o 
  -1   3   4      511.84      519.07     30.12 o 
   0   3   4       82.18       80.13      4.64 o 
   1   3   4        0.89        1.55      0.75 o 
   2   3   4        1.28        0.29      0.86 o 
   3   3   4        5.46        6.16      0.53 o 
   4   3   4       19.88       20.55      3.00 o 
   5   3   4       15.63       15.13      1.00 o 
  -8   4   4        3.61        4.30      0.99 o 
  -7   4   4        0.70        1.17      0.71 o 
  -6   4   4       67.32       82.69      3.26 o 
  -5   4   4       20.21       22.59      1.20 o 
  -4   4   4        3.03        5.68      1.57 o 
  -3   4   4       44.91       39.66      2.57 o 
  -2   4   4        7.02        5.14      0.43 o 
  -1   4   4      119.65      142.42      4.35 o 
   0   4   4       49.45       35.97      1.23 o 
   1   4   4        1.56        1.67      0.51 o 
   2   4   4        1.94        1.71      0.52 o 
   3   4   4       17.90       13.43      1.21 o 
   4   4   4        5.30        2.99      1.86 o 
   5   4   4        2.70        3.43      0.71 o 
  -7   5   4        1.07       -0.04      0.99 o 
  -6   5   4       26.10       24.02      1.30 o 
  -5   5   4       63.96       55.75      2.36 o 
  -4   5   4       22.27       18.57      1.10 o 
  -3   5   4       88.77       78.48      3.35 o 
  -2   5   4       22.69       19.92      0.94 o 
  -1   5   4       12.75        9.68      1.50 o 
   0   5   4        1.06        0.86      0.38 o 
   1   5   4       66.74       81.04      2.43 o 
   2   5   4       19.86       19.04      1.78 o 
   3   5   4       24.22       21.15      1.64 o 
   4   5   4       17.14       18.56      1.28 o 
   5   5   4        0.05       -0.57      1.28 o 
  -7   6   4        1.84        0.14      1.57 o 
  -6   6   4        0.34        1.11      0.75 o 
  -5   6   4        1.29       -0.14      1.00 o 
  -4   6   4       14.07       12.33      0.92 o 
  -3   6   4       21.74       22.24      1.32 o 
  -2   6   4       18.88       24.92      1.62 o 
  -1   6   4        5.34        4.38      0.91 o 
   0   6   4      176.73      173.20      5.92 o 
   1   6   4       52.41       66.35      2.46 o 
   2   6   4        0.00       -0.71      0.78 o 
   3   6   4       30.64       31.22      1.63 o 
   4   6   4        0.81        0.43      0.86 o 
  -6   7   4        0.19        0.70      1.10 o 
  -5   7   4        2.66        3.08      0.53 o 
  -4   7   4        7.64        5.45      0.65 o 
  -3   7   4        3.27        1.57      1.36 o 
  -2   7   4        4.32        2.44      1.57 o 
  -1   7   4       12.11       16.03      1.30 o 
   0   7   4       11.37        9.05      0.97 o 
   1   7   4       36.85       38.95      2.02 o 
   2   7   4        3.91        3.28      1.00 o 
   3   7   4        6.97        7.57      1.14 o 
  -4   8   4        0.01       -0.45      0.99 o 
  -3   8   4        3.32        4.57      2.00 o 
  -2   8   4        2.02        1.43      3.14 o 
  -1   8   4       10.20       10.71      3.85 o 
   0   8   4        0.84        1.14      0.86 o 
   1   8   4        0.10       -0.86      0.86 o 
   2   8   4       14.93       11.14      1.28 o 
  -2   9   4        0.71       -1.57      2.86 o 
  -1   9   4        9.55       10.71      3.57 o 
  -2 -10   5        9.79        9.14      2.71 o 
  -1 -10   5        1.60        0.57      1.86 o 
   0 -10   5        3.35        7.76      2.07 o 
   1 -10   5        2.51        5.58      2.00 o 
   2 -10   5        1.05       -1.86      1.86 o 
  -4  -9   5       28.28       27.12      2.86 o 
  -3  -9   5        2.55        5.42      1.71 o 
  -2  -9   5        9.59        8.79      1.58 o 
  -1  -9   5       58.86       59.05      7.07 o 
   0  -9   5        9.42       11.99      2.36 o 
   1  -9   5        0.14       -0.05      1.43 o 
   2  -9   5        0.43        0.51      1.66 o 
   3  -9   5        6.14        4.87      2.01 o 
  -5  -8   5        9.66        7.14      2.43 o 
  -4  -8   5        0.90        1.86      1.28 o 
  -3  -8   5      138.18      164.89      6.28 o 
  -2  -8   5       20.10       19.67      1.90 o 
  -1  -8   5       13.21       10.69      1.45 o 
   0  -8   5        0.65        1.35      1.78 o 
   1  -8   5       14.04       16.25      1.78 o 
   2  -8   5        1.08        2.04      3.21 o 
   3  -8   5       16.80        7.24      3.64 o 
   4  -8   5        0.49       -2.86      2.86 o 
  -6  -7   5       34.29       43.11      4.14 o 
  -5  -7   5       12.87       14.85      1.71 o 
  -4  -7   5       86.49      113.64      5.57 o 
  -3  -7   5       19.16       14.56      1.71 o 
  -2  -7   5        4.72        3.62      0.97 o 
  -1  -7   5       27.83       22.59      2.93 o 
   0  -7   5        0.03       -0.01      0.93 o 
   1  -7   5      188.15      225.04     25.20 o 
   2  -7   5        9.58        7.57      2.43 o 
   3  -7   5       10.66        6.80      1.03 o 
   4  -7   5        0.20       -0.88      1.82 o 
   5  -7   5       40.45       34.96      2.67 o 
  -7  -6   5        9.44        6.39      1.81 o 
  -6  -6   5        5.90        7.40      1.75 o 
  -5  -6   5       13.34       15.22      1.69 o 
  -4  -6   5       44.93       54.11      3.14 o 
  -3  -6   5        1.67        2.14      1.28 o 
  -2  -6   5       18.81       20.04      2.93 o 
  -1  -6   5       10.04       10.04      1.64 o 
   0  -6   5       34.38       31.51      1.44 o 
   1  -6   5      208.65      277.67      9.42 o 
   2  -6   5      155.08      164.22      6.42 o 
   3  -6   5        3.93        3.22      0.79 o 
   4  -6   5        1.30        2.47      1.07 o 
   5  -6   5       27.46       26.31      4.93 o 
   6  -6   5        3.71        5.51      2.57 o 
  -7  -5   5        1.03        0.98      0.93 o 
  -6  -5   5        1.41        3.40      1.14 o 
  -5  -5   5      106.81      114.36      9.42 o 
  -4  -5   5       48.60       53.93      2.40 o 
  -3  -5   5       19.44       16.79      1.11 o 
  -2  -5   5      504.21      577.76     18.13 o 
  -1  -5   5       79.67       75.29      2.67 o 
   0  -5   5        5.80       11.08      1.50 o 
   1  -5   5       68.34       66.24      2.86 o 
   2  -5   5      158.77      157.44      4.51 o 
   3  -5   5        9.90       13.85      3.14 o 
   4  -5   5        0.66        1.00      1.00 o 
   5  -5   5        0.69        1.00      0.85 o 
   6  -5   5        0.52        2.24      1.14 o 
  -8  -4   5        9.55        9.97      2.18 o 
  -7  -4   5        1.31        1.03      1.00 o 
  -6  -4   5      147.87      147.97      6.85 o 
  -5  -4   5       10.59       13.50      2.28 o 
  -4  -4   5      361.81      353.82     13.42 o 
  -3  -4   5       36.09       38.15      1.77 o 
  -2  -4   5      226.54      236.92      7.42 o 
  -1  -4   5      400.68      441.71     10.19 o 
   0  -4   5       88.77       80.18      2.45 o 
   1  -4   5       59.75       68.12     10.56 o 
   2  -4   5       79.38       74.17      2.56 o 
   3  -4   5        0.20        1.43      0.86 o 
   4  -4   5        5.97        6.09      1.10 o 
   5  -4   5        8.19        3.30      0.84 o 
   6  -4   5       50.43       44.53      5.21 o 
  -8  -3   5        7.67        8.76      5.00 o 
  -7  -3   5        1.24        1.97      0.75 o 
  -6  -3   5       38.33       38.43      1.66 o 
  -5  -3   5       52.37       59.47      2.64 o 
  -4  -3   5      131.73      151.82      4.12 o 
  -3  -3   5        0.04        0.80      1.07 o 
  -2  -3   5       32.99       30.08      1.43 o 
  -1  -3   5      255.69      255.86      7.64 o 
   0  -3   5      152.18      141.87      7.35 o 
   1  -3   5      551.83      595.75     15.70 o 
   2  -3   5      223.53      229.37      5.67 o 
   3  -3   5        0.79        0.01      0.93 o 
   4  -3   5        1.39        2.43      0.51 o 
   5  -3   5        4.75        7.87      1.03 o 
   6  -3   5       11.50       13.02      0.81 o 
   7  -3   5       36.48       40.32      3.09 o 
  -8  -2   5        9.86        9.09      1.50 o 
  -7  -2   5       45.93       43.98      7.00 o 
  -6  -2   5       97.88      108.41      3.50 o 
  -5  -2   5        3.45        1.70      0.52 o 
  -4  -2   5       10.02       10.76      0.71 o 
  -3  -2   5      365.20      357.51      8.53 o 
  -2  -2   5      300.66      285.56      5.80 o 
  -1  -2   5        2.22        1.53      0.71 o 
   0  -2   5       73.52       61.49      4.50 o 
   1  -2   5       43.72       41.45      2.36 o 
   2  -2   5        9.53        6.78      0.75 o 
   3  -2   5      524.10      497.81     11.28 o 
   4  -2   5       77.15       85.41      7.64 o 
   5  -2   5        0.25        0.02      0.65 o 
   6  -2   5        0.01        0.43      1.43 o 
  -8  -1   5        2.53        3.38      2.64 o 
  -7  -1   5      116.47      109.79      3.96 o 
  -6  -1   5       51.27       44.85      3.93 o 
  -5  -1   5       36.44       36.99      4.14 o 
  -4  -1   5       10.90       18.74      1.21 o 
  -3  -1   5      410.74      451.70      9.85 o 
  -2  -1   5      961.48     1001.36     17.42 o 
  -1  -1   5        2.95        1.62      0.24 o 
   0  -1   5       33.06       32.01      3.14 o 
   1  -1   5       16.04       15.62      0.62 o 
   2  -1   5      181.63      205.26     12.71 o 
   3  -1   5       38.18       50.81      3.64 o 
   4  -1   5       42.75       43.64      1.57 o 
   5  -1   5        1.61        2.04      0.41 o 
   6  -1   5        8.96        8.77      0.97 o 
   7  -1   5        0.03        1.86      1.14 o 
  -8   0   5       16.07       16.38      1.95 o 
  -7   0   5        0.00       -0.09      1.28 o 
  -6   0   5      127.36      157.47      6.42 o 
  -5   0   5        0.12        0.29      0.71 o 
  -4   0   5      706.14      801.59     16.68 o 
  -3   0   5        0.00        0.14      0.30 o 
  -2   0   5      831.85      936.37     31.76 o 
  -1   0   5        0.35        0.77      0.43 o 
   0   0   5      115.24       94.78      7.64 o 
   1   0   5        0.08       -0.10      0.34 o 
   2   0   5      365.02      397.73     28.05 o 
   3   0   5        1.15        0.95      0.36 o 
   4   0   5      400.79      434.17     37.62 o 
   5   0   5        0.03        1.00      0.52 o 
   6   0   5       43.18       53.32      2.40 o 
  -8   1   5       11.95       17.56      2.57 o 
  -7   1   5       88.42       71.25     14.35 o 
  -6   1   5        5.98        5.98      0.65 o 
  -5   1   5        7.48        8.65      0.65 o 
  -4   1   5        0.30        0.24      0.34 o 
  -3   1   5        9.86        8.77      0.71 o 
  -2   1   5      484.23      531.47     33.76 o 
  -1   1   5      118.18      170.03      5.64 o 
   0   1   5       16.23       20.20      1.50 o 
   1   1   5       29.72       16.27      0.86 o 
   2   1   5       27.58       22.83      2.07 o 
   3   1   5        0.75        1.11      0.64 o 
   4   1   5       37.85       39.96      1.58 o 
   5   1   5       41.54       37.18      4.71 o 
   6   1   5        3.94        3.00      0.71 o 
  -8   2   5        5.26        4.14      2.43 o 
  -7   2   5        0.27        0.40      0.78 o 
  -6   2   5        5.43       10.22      2.07 o 
  -5   2   5        4.21        8.27      2.00 o 
  -4   2   5        1.02        3.98      0.93 o 
  -3   2   5       37.13       39.95      3.07 o 
  -2   2   5      394.49      373.97     10.64 o 
  -1   2   5      279.86      283.19      8.07 o 
   0   2   5       22.76       35.09      0.99 o 
   1   2   5        3.72        4.01      0.57 o 
   2   2   5        4.43        3.06      1.00 o 
   3   2   5       57.43       63.38      7.50 o 
   4   2   5       62.05       57.62      4.78 o 
   5   2   5        0.75        0.10      0.51 o 
  -8   3   5       27.50       23.80      2.78 o 
  -7   3   5        2.14        3.21      0.86 o 
  -6   3   5        0.02        0.24      0.82 o 
  -5   3   5      687.82      876.71     23.13 o 
  -4   3   5       52.34       69.38      9.92 o 
  -3   3   5        0.14       -0.07      0.64 o 
  -2   3   5      208.06      264.78     12.56 o 
  -1   3   5       99.72      119.80      5.14 o 
   0   3   5       10.32       16.99      0.82 o 
   1   3   5      149.16      154.61      5.85 o 
   2   3   5        0.59        0.69      0.40 o 
   3   3   5       11.80       13.24      0.67 o 
   4   3   5        3.87        1.61      1.43 o 
   5   3   5        1.64        0.97      0.82 o 
  -7   4   5        7.45        7.65      1.13 o 
  -6   4   5       70.23       86.34      8.42 o 
  -5   4   5        0.04       -0.07      1.21 o 
  -4   4   5      135.56      141.83      6.50 o 
  -3   4   5       41.69       47.39      3.64 o 
  -2   4   5       13.50       13.64      3.50 o 
  -1   4   5        0.02       -0.55      0.55 o 
   0   4   5       63.70       45.94      1.26 o 
   1   4   5        7.18        6.15      0.91 o 
   2   4   5      125.02      137.83      3.66 o 
   3   4   5      104.86      106.89      6.50 o 
   4   4   5       12.93       11.83      0.80 o 
   5   4   5       13.10       15.42      2.14 o 
  -7   5   5        3.68        4.84      1.06 o 
  -6   5   5        6.69        4.74      1.78 o 
  -5   5   5      143.98      137.95     15.06 o 
  -4   5   5       92.47      102.49      3.47 o 
  -3   5   5       90.82       76.46      2.50 o 
  -2   5   5       28.34       23.10      1.26 o 
  -1   5   5        3.06        1.97      0.75 o 
   0   5   5       23.87       23.87      1.01 o 
   1   5   5      271.57      267.83      7.14 o 
   2   5   5       34.29       31.16      1.38 o 
   3   5   5        8.45        7.28      1.14 o 
   4   5   5       37.84       32.58      2.93 o 
   5   5   5        0.46        8.42      1.86 o 
  -6   6   5       11.10        8.38      1.10 o 
  -5   6   5        2.33        2.14      0.69 o 
  -4   6   5        0.82        1.35      0.64 o 
  -3   6   5        1.15        0.18      0.65 o 
  -2   6   5       29.21       27.56      2.78 o 
  -1   6   5       65.58       53.09      2.52 o 
   0   6   5       45.60       43.31      3.21 o 
   1   6   5        3.08        2.85      1.86 o 
   2   6   5       17.97       14.39      1.04 o 
   3   6   5       35.48       32.89      1.74 o 
   4   6   5        0.42        0.43      1.57 o 
  -5   7   5       19.67       17.16      1.20 o 
  -4   7   5       12.77       16.30      2.64 o 
  -3   7   5       13.46       12.69      1.64 o 
  -2   7   5      107.12      114.43      4.75 o 
  -1   7   5        2.18        1.73      1.03 o 
   0   7   5       26.80       32.75      1.42 o 
   1   7   5       12.39        9.44      1.78 o 
   2   7   5        0.61        0.41      0.92 o 
   3   7   5       12.62       15.70      2.00 o 
  -4   8   5        9.60       10.56      2.57 o 
  -3   8   5        2.27       -1.43      1.43 o 
  -2   8   5        0.15        0.32      3.28 o 
  -1   8   5       12.66       10.28      1.61 o 
   0   8   5        0.01       -0.16      1.10 o 
   1   8   5       11.13        7.99      1.71 o 
  -2 -10   6        0.00        0.43      2.14 o 
  -1 -10   6        8.14        6.00      3.00 o 
   0 -10   6        9.19        5.14      2.71 o 
   1 -10   6        1.50        2.14      2.28 o 
  -4  -9   6        2.75        0.71      1.71 o 
  -3  -9   6        4.81        3.71      1.86 o 
  -2  -9   6        0.25        0.56      1.61 o 
  -1  -9   6       47.73       47.44      2.35 o 
   0  -9   6        5.24        8.85      1.14 o 
   1  -9   6        1.21        1.18      1.89 o 
   2  -9   6        5.64        3.29      2.50 o 
   3  -9   6       10.39       13.85      2.71 o 
  -5  -8   6        3.88        5.85      2.43 o 
  -4  -8   6        2.99       -1.14      1.43 o 
  -3  -8   6       77.48       86.27      4.43 o 
  -2  -8   6        6.53       11.48      3.35 o 
  -1  -8   6       16.47       18.81      1.42 o 
   0  -8   6        1.69        1.96      1.43 o 
   1  -8   6        3.70        3.96      2.14 o 
   2  -8   6        0.00       -0.68      0.81 o 
   3  -8   6        5.10        3.25      1.91 o 
   4  -8   6        0.57        1.86      3.14 o 
  -6  -7   6        0.63       -2.57      4.00 o 
  -5  -7   6       10.87        9.71      2.14 o 
  -4  -7   6        7.36        2.57      1.28 o 
  -3  -7   6        4.17        3.70      1.17 o 
  -2  -7   6        2.76        4.88      1.26 o 
  -1  -7   6       74.98       91.17      3.14 o 
   0  -7   6      157.54      192.80      5.50 o 
   1  -7   6      116.44      123.60     17.20 o 
   2  -7   6       11.57       13.10      3.21 o 
   3  -7   6        3.90        3.13      1.28 o 
   4  -7   6        2.08       -0.22      0.89 o 
   5  -7   6       23.07       32.49      2.93 o 
  -7  -6   6       34.77       40.16      4.93 o 
  -6  -6   6        5.06        3.49      3.00 o 
  -5  -6   6       12.61        8.90      1.37 o 
  -4  -6   6       93.34       99.36      4.43 o 
  -3  -6   6        3.43       11.71      1.64 o 
  -2  -6   6        0.30        0.98      1.12 o 
  -1  -6   6        0.28       -0.33      0.64 o 
   0  -6   6       28.15       43.51      2.14 o 
   1  -6   6        0.29       -0.29      0.75 o 
   2  -6   6      118.37      114.65      7.50 o 
   3  -6   6        9.44       12.87      1.28 o 
   4  -6   6        0.07       -1.03      1.06 o 
   5  -6   6       11.22        4.43      1.62 o 
  -7  -5   6       21.20       25.59      1.87 o 
  -6  -5   6       24.62       30.30      2.09 o 
  -5  -5   6        0.06        1.29      1.43 o 
  -4  -5   6       20.36       20.43      1.47 o 
  -3  -5   6      138.92      147.83      5.71 o 
  -2  -5   6      267.45      269.59      7.34 o 
  -1  -5   6       66.94       73.21      5.71 o 
   0  -5   6       61.88       58.46      3.57 o 
   1  -5   6       30.58       30.05      4.43 o 
   2  -5   6      237.71      220.86     10.06 o 
   3  -5   6       24.52       19.59      1.58 o 
   4  -5   6        2.94        4.17      3.43 o 
   5  -5   6        0.63       -0.24      1.07 o 
   6  -5   6        0.97        0.49      1.36 o 
  -8  -4   6        0.44       -2.42      2.42 o 
  -7  -4   6        0.98        1.19      0.79 o 
  -6  -4   6      109.29      119.26      4.25 o 
  -5  -4   6       13.81       13.61      1.43 o 
  -4  -4   6       61.43       60.99      5.14 o 
  -3  -4   6       74.81       63.73      2.43 o 
  -2  -4   6       36.01       32.52      1.46 o 
  -1  -4   6      397.41      407.40      8.56 o 
   0  -4   6       59.49       56.06      2.11 o 
   1  -4   6       34.37       26.62      1.78 o 
   2  -4   6        1.01       -0.21      0.61 o 
   3  -4   6        6.21        8.73      1.27 o 
   4  -4   6        2.07        0.40      1.07 o 
   5  -4   6        0.11       -0.13      0.64 o 
   6  -4   6       17.71       24.49      4.57 o 
  -8  -3   6        1.86       -1.93      1.93 o 
  -7  -3   6       11.16       10.71      1.16 o 
  -6  -3   6       17.12       19.85      1.86 o 
  -5  -3   6      352.41      369.56      9.64 o 
  -4  -3   6       16.90       17.83      0.99 o 
  -2  -3   6       78.16       98.10      5.42 o 
  -1  -3   6      564.47      547.18     34.19 o 
   0  -3   6       95.20       96.60      8.64 o 
   1  -3   6       10.60       11.75      0.71 o 
   2  -3   6        0.27        0.90      0.58 o 
   3  -3   6        4.72        5.64      0.85 o 
   4  -3   6       13.39       12.47      0.86 o 
   5  -3   6       12.82       12.22      1.14 o 
   6  -3   6        2.50        1.78      2.78 o 
  -8  -2   6        0.80       -1.11      1.87 o 
  -7  -2   6        1.03        2.03      0.65 o 
  -6  -2   6       10.22       11.06      1.07 o 
  -5  -2   6       38.26       37.53      1.93 o 
  -4  -2   6       23.42       19.77      1.43 o 
  -3  -2   6        7.02        5.19      0.57 o 
  -2  -2   6      564.84      553.44     10.64 o 
  -1  -2   6      188.41      191.46      8.28 o 
   0  -2   6      314.48      284.27      6.64 o 
   1  -2   6       11.26        9.27      0.86 o 
   2  -2   6       11.73       11.17      2.71 o 
   3  -2   6      157.37      181.86     16.35 o 
   4  -2   6      120.59      133.11      5.50 o 
   5  -2   6        0.24        0.46      1.21 o 
   6  -2   6        0.00        0.97      1.71 o 
  -8  -1   6       23.30       24.70      3.43 o 
  -7  -1   6       48.95       40.83      2.03 o 
  -6  -1   6        2.65        3.08      0.79 o 
  -5  -1   6        3.41        1.26      0.48 o 
  -4  -1   6        0.78        0.65      0.50 o 
  -3  -1   6       47.51       47.03      1.57 o 
  -2  -1   6      509.95      538.38     27.41 o 
  -1  -1   6       20.22       32.25      2.14 o 
   0  -1   6       76.05       77.06      5.71 o 
   1  -1   6        0.01        2.41      0.50 o 
   2  -1   6       10.65       11.62      1.78 o 
   3  -1   6        1.87        3.29      0.69 o 
   4  -1   6       24.36       31.12      1.12 o 
   5  -1   6       56.21       65.34      3.21 o 
   6  -1   6        1.99        1.37      3.14 o 
  -8   0   6        3.96        2.38      1.16 o 
  -7   0   6        0.57       -0.13      0.58 o 
  -6   0   6      163.62      174.45      6.03 o 
  -5   0   6        0.30        0.74      0.50 o 
  -4   0   6       99.97      114.67      8.42 o 
  -3   0   6        0.42        0.16      0.34 o 
  -2   0   6       78.60       77.27      1.64 o 
  -1   0   6        2.28        2.15      0.24 o 
   0   0   6      234.02      191.11     13.13 o 
   1   0   6        2.57        2.01      0.57 o 
   2   0   6       20.29       19.70      2.93 o 
   3   0   6        0.02       -0.05      0.77 o 
   4   0   6      113.30      130.44     11.78 o 
   5   0   6        0.02        0.01      1.21 o 
   6   0   6       32.49       23.98      1.57 o 
  -8   1   6       38.33       34.77      4.50 o 
  -7   1   6        0.76        1.01      0.82 o 
  -6   1   6        0.44       -0.48      0.50 o 
  -5   1   6       12.76        9.93      2.57 o 
  -4   1   6        7.19        6.19      0.57 o 
  -3   1   6       72.76       86.37      5.64 o 
  -2   1   6      318.01      341.48      5.97 o 
  -1   1   6      322.47      333.46      5.80 o 
   0   1   6        9.24        7.04      0.39 o 
   1   1   6      162.31      172.42     14.28 o 
   2   1   6       13.93       13.21      0.82 o 
   3   1   6        0.00        0.32      0.64 o 
   4   1   6        1.12        1.86      0.89 o 
   5   1   6       12.59       12.37      2.93 o 
   6   1   6        0.59       -2.86      4.57 o 
  -8   2   6       15.49       14.37      2.71 o 
  -7   2   6        4.72        6.78      2.28 o 
  -6   2   6        5.33        4.08      1.21 o 
  -5   2   6       40.42       51.77     11.35 o 
  -4   2   6      186.10      167.78     12.49 o 
  -3   2   6       56.72       49.79      6.64 o 
  -2   2   6       21.59       20.27      0.93 o 
  -1   2   6      363.64      357.81      8.56 o 
   0   2   6      164.48      143.72      3.17 o 
   1   2   6       12.32       10.31      0.50 o 
   2   2   6       80.76       85.06      9.85 o 
   3   2   6        9.25        5.52      0.71 o 
   4   2   6       10.21        9.20      1.03 o 
   5   2   6        2.08        0.41      0.71 o 
   6   2   6       18.66       19.42      5.14 o 
  -8   3   6       33.21       37.12      2.57 o 
  -7   3   6        0.29        0.85      1.57 o 
  -6   3   6       24.38       29.55      1.86 o 
  -5   3   6      267.20      312.58     41.04 o 
  -4   3   6       14.53       12.88      0.95 o 
  -3   3   6       33.88       31.68      1.86 o 
  -2   3   6      202.10      230.23      5.24 o 
  -1   3   6      236.47      234.84     11.49 o 
   0   3   6       60.08       78.23      4.28 o 
   1   3   6       23.83       30.08      2.93 o 
   2   3   6        1.10        0.95      0.43 o 
   3   3   6       17.87       31.01      2.64 o 
   4   3   6        9.02       10.91      1.21 o 
   5   3   6        3.59        3.30      2.00 o 
  -7   4   6        1.99        1.96      1.13 o 
  -6   4   6        4.83        5.81      1.06 o 
  -5   4   6        1.04       -0.55      0.55 o 
  -4   4   6      170.27      163.82      5.50 o 
  -3   4   6       14.53       14.66      1.03 o 
  -2   4   6       30.67       30.30      1.47 o 
  -1   4   6        0.03       -0.41      0.45 o 
   0   4   6      153.45      156.22      6.00 o 
   1   4   6       65.92       67.06      2.05 o 
   2   4   6       29.11       26.78      2.21 o 
   3   4   6       15.32       16.97      1.07 o 
   4   4   6       42.01       51.03      8.71 o 
   5   4   6        0.11        0.25      1.25 o 
  -7   5   6       20.52       20.64      5.14 o 
  -6   5   6       19.19       22.90      2.28 o 
  -5   5   6        6.51        7.95      2.07 o 
  -4   5   6       29.14       27.41      1.86 o 
  -3   5   6       60.45       67.88      5.00 o 
  -2   5   6       76.27       78.14      3.28 o 
  -1   5   6       42.24       32.15      2.64 o 
   0   5   6       52.77       51.95      2.64 o 
   1   5   6        4.11        2.18      0.79 o 
   2   5   6        0.19        0.23      0.65 o 
   3   5   6        0.64        0.39      0.93 o 
   4   5   6        5.71        2.63      1.37 o 
  -6   6   6       35.07       30.34      6.42 o 
  -5   6   6        0.92        1.52      0.62 o 
  -4   6   6        0.16        0.86      1.07 o 
  -3   6   6       30.20       31.59      3.00 o 
  -2   6   6       40.61       40.51      5.71 o 
  -1   6   6      150.26      153.05      4.67 o 
   0   6   6        0.24        2.18      1.10 o 
   1   6   6        2.04        0.86      1.57 o 
   2   6   6       14.18       12.08      3.21 o 
   3   6   6        0.42        2.15      1.64 o 
  -5   7   6       18.87       15.28      2.14 o 
  -4   7   6       10.52       15.30      2.14 o 
  -3   7   6        3.99        3.78      1.27 o 
  -2   7   6       10.21       12.84      1.93 o 
  -1   7   6        2.31        1.59      1.50 o 
   0   7   6        5.56        5.87      1.40 o 
   1   7   6       14.39       16.12      1.71 o 
   2   7   6        5.23        5.29      2.86 o 
  -3   8   6        5.50        8.14      1.86 o 
  -2   8   6        1.00        0.10      1.02 o 
  -1   8   6        0.45        0.37      1.76 o 
   0   8   6        1.55        2.00      1.49 o 
  -1 -10   7       46.65       58.53      6.00 o 
   0 -10   7       16.49       13.28      3.85 o 
  -4  -9   7        7.27       13.85      4.14 o 
  -3  -9   7       22.44       24.98      4.28 o 
  -2  -9   7        9.67       10.71      1.71 o 
  -1  -9   7       25.45       35.21      3.50 o 
   0  -9   7        0.13       -0.53      2.43 o 
   1  -9   7        0.09       -0.14      2.00 o 
   2  -9   7        6.78       13.42      2.86 o 
   3  -9   7       34.86       28.70      4.00 o 
  -5  -8   7        1.29        0.57      3.57 o 
  -4  -8   7        8.04        7.85      3.14 o 
  -3  -8   7       31.07       32.54      2.44 o 
  -2  -8   7       18.41       19.74      2.06 o 
  -1  -8   7       13.69       11.67      1.17 o 
   0  -8   7       47.25       62.02      4.64 o 
   1  -8   7       25.75       32.49      3.14 o 
   2  -8   7        4.81        3.33      2.93 o 
   3  -8   7       15.20       12.71      1.86 o 
  -6  -7   7       34.37       34.41      5.85 o 
  -5  -7   7       15.34       10.85      2.00 o 
  -4  -7   7        0.54       -0.86      1.57 o 
  -3  -7   7        5.90        6.93      1.43 o 
  -2  -7   7       13.20       12.47      2.00 o 
  -1  -7   7       31.18       23.80      1.44 o 
   0  -7   7      208.98      238.14     22.84 o 
   1  -7   7       14.14       15.45      3.57 o 
   2  -7   7        0.23        0.11      0.95 o 
   3  -7   7        2.81        6.42      1.34 o 
   4  -7   7        2.62        1.75      3.14 o 
  -7  -6   7        8.41        5.66      1.66 o 
  -6  -6   7       16.00       17.18      3.00 o 
  -5  -6   7        3.44        1.10      1.16 o 
  -4  -6   7       58.52       59.80      4.85 o 
  -3  -6   7        3.62        2.04      1.25 o 
  -2  -6   7        5.85        5.67      1.36 o 
  -1  -6   7       33.42       32.39      3.07 o 
   0  -6   7       29.69       32.29      5.42 o 
   1  -6   7      162.06      172.21     17.92 o 
   2  -6   7       66.96       77.11      4.50 o 
   3  -6   7       14.66       11.68      1.71 o 
   4  -6   7        3.43        6.36      1.36 o 
   5  -6   7        0.11        1.44      1.78 o 
  -7  -5   7       10.25       11.80      1.52 o 
  -6  -5   7       46.63       41.53      2.02 o 
  -5  -5   7       19.63       12.97      1.37 o 
  -4  -5   7        0.00       -0.76      0.77 o 
  -3  -5   7      133.11      161.95     10.28 o 
  -2  -5   7       52.59       46.56      3.78 o 
  -1  -5   7        2.10        2.84      0.78 o 
   0  -5   7        0.02        0.16      0.75 o 
   1  -5   7        0.55        3.14      0.67 o 
   2  -5   7       36.14       34.33      3.07 o 
   3  -5   7       25.42       19.56      1.74 o 
   4  -5   7        5.67        5.13      1.53 o 
   5  -5   7        0.08        1.71      0.86 o 
  -8  -4   7        5.52        3.99      4.28 o 
  -7  -4   7        1.10        2.40      1.78 o 
  -6  -4   7       49.80       45.20      1.98 o 
  -5  -4   7       10.86        9.41      0.89 o 
  -4  -4   7        4.37        4.05      1.36 o 
  -3  -4   7       14.63       12.94      1.06 o 
  -2  -4   7        0.09        0.22      1.00 o 
  -1  -4   7       95.84       87.46      2.57 o 
   0  -4   7       31.33       25.90      3.64 o 
   1  -4   7        1.76        0.71      0.48 o 
   2  -4   7        0.20        0.12      0.79 o 
   3  -4   7       40.95       37.73      2.71 o 
   4  -4   7        0.45        0.55      0.86 o 
   5  -4   7        9.97       11.65      1.07 o 
   6  -4   7        0.00       -0.04      1.78 o 
  -8  -3   7       21.12       17.25      2.86 o 
  -7  -3   7        1.83        2.05      0.92 o 
  -6  -3   7        0.03        0.87      0.93 o 
  -5  -3   7      561.25      598.24     27.77 o 
  -4  -3   7       44.78       50.79      1.73 o 
  -3  -3   7        4.90        4.55      0.58 o 
  -2  -3   7      173.55      172.95      9.35 o 
  -1  -3   7      105.22      108.33     11.64 o 
   0  -3   7       18.43       24.03      2.86 o 
   1  -3   7       41.28       61.69      5.07 o 
   2  -3   7        4.93        3.60      1.50 o 
   3  -3   7       14.84       15.82      1.16 o 
   4  -3   7        1.99        0.16      0.52 o 
   5  -3   7        3.10        0.97      1.28 o 
   6  -3   7        0.79        2.45      0.86 o 
  -8  -2   7       12.44       11.04      4.21 o 
  -7  -2   7        3.49        3.84      0.84 o 
  -6  -2   7        0.62        1.86      0.71 o 
  -5  -2   7        6.57        5.79      0.73 o 
  -4  -2   7      149.03      160.20      3.87 o 
  -3  -2   7       69.81       81.68      2.16 o 
  -2  -2   7      104.78       96.70      1.98 o 
  -1  -2   7      333.46      310.69      8.42 o 
   0  -2   7      116.23       80.51      4.71 o 
   1  -2   7        0.66        0.42      1.07 o 
   2  -2   7       92.74       85.49      4.50 o 
   3  -2   7        3.03        2.43      0.40 o 
   4  -2   7        0.45        0.75      0.64 o 
   5  -2   7        0.72        0.21      0.57 o 
   6  -2   7       17.27       12.13      4.14 o 
  -8  -1   7       42.92       44.20      2.55 o 
  -7  -1   7        3.01        3.06      0.89 o 
  -6  -1   7        0.32        0.51      0.61 o 
  -5  -1   7        0.13        0.32      0.55 o 
  -4  -1   7       11.71       12.19      0.82 o 
  -3  -1   7      110.31      129.78      4.35 o 
  -2  -1   7      328.77      343.97      6.17 o 
  -1  -1   7      347.15      393.07     31.41 o 
   0  -1   7        1.09        0.97      0.24 o 
   1  -1   7      101.18      103.23      2.14 o 
   2  -1   7       18.21       13.79      0.50 o 
   3  -1   7        2.27        2.65      0.69 o 
   4  -1   7        0.90        1.94      0.84 o 
   5  -1   7        4.30        4.76      1.43 o 
   6  -1   7        0.87        1.57      3.28 o 
  -8   0   7       24.21       26.53      3.64 o 
  -7   0   7        0.21       -0.08      1.07 o 
  -6   0   7      188.94      192.69      7.14 o 
  -5   0   7        0.36       -0.40      0.40 o 
  -4   0   7       49.99       67.23      5.50 o 
  -3   0   7        0.39        0.29      0.43 o 
  -2   0   7      172.91      181.20      3.43 o 
  -1   0   7        0.92        0.82      0.64 o 
   0   0   7      866.58     1072.39     78.16 o 
   1   0   7        0.31        0.49      0.55 o 
   2   0   7       16.16       11.83      1.93 o 
   3   0   7        0.30       -0.63      1.57 o 
   4   0   7        0.66       -0.39      0.85 o 
   5   0   7        0.08       -0.25      1.08 o 
   6   0   7       12.53        8.28      4.28 o 
  -8   1   7       42.72       44.54      6.78 o 
  -7   1   7       33.73       28.50      3.07 o 
  -6   1   7        0.28        0.71      0.50 o 
  -5   1   7      265.95      277.68     15.28 o 
  -4   1   7      133.34      124.64     10.21 o 
  -3   1   7      399.71      414.52     19.06 o 
  -2   1   7       84.79       69.40      3.35 o 
  -1   1   7       57.24       85.28      4.57 o 
   0   1   7        0.51       -0.27      0.27 o 
   1   1   7       34.50       37.97      1.37 o 
   2   1   7        7.40        7.83      0.93 o 
   3   1   7       73.98       59.20      4.57 o 
   4   1   7        5.61        3.95      1.10 o 
   5   1   7        4.76        3.76      1.21 o 
   6   1   7        0.00        7.28      5.42 o 
  -8   2   7        3.28        3.87      1.89 o 
  -7   2   7       50.70       57.29      8.07 o 
  -6   2   7       30.96       33.40      6.57 o 
  -5   2   7       16.23       19.54      1.36 o 
  -4   2   7        0.29        0.81      0.45 o 
  -3   2   7      132.54      130.54      9.99 o 
  -2   2   7       61.22       55.11      1.41 o 
  -1   2   7      309.69      317.92      6.26 o 
   0   2   7      123.08      121.72      6.50 o 
   1   2   7       41.86       53.14      1.89 o 
   2   2   7      135.26      137.58     11.21 o 
   3   2   7       71.76       79.07      5.50 o 
   4   2   7       36.98       37.67      1.95 o 
   5   2   7        0.15        0.00      1.50 o 
  -8   3   7        4.75        8.99      2.43 o 
  -7   3   7        7.84        8.65      1.93 o 
  -6   3   7        4.60        7.47      0.96 o 
  -5   3   7        2.82        5.40      1.43 o 
  -4   3   7      120.81      133.09      5.57 o 
  -3   3   7       13.42       17.43      2.78 o 
  -2   3   7        6.33        5.80      0.71 o 
  -1   3   7      331.05      348.82     16.35 o 
   0   3   7       26.72       32.08      1.02 o 
   1   3   7      190.35      215.25      5.35 o 
   2   3   7        9.52        9.75      0.95 o 
   3   3   7       15.48       15.86      2.93 o 
   4   3   7        5.73        4.90      1.06 o 
   5   3   7        0.20       -1.36      1.36 o 
  -7   4   7        0.79        0.03      1.06 o 
  -6   4   7       59.54       69.29      9.57 o 
  -5   4   7        2.10        2.73      1.36 o 
  -4   4   7      247.07      253.80     10.56 o 
  -3   4   7        1.17        0.27      0.69 o 
  -2   4   7       35.70       36.14      1.54 o 
  -1   4   7        0.05       -0.50      0.58 o 
   0   4   7      360.82      352.77      9.57 o 
   1   4   7        3.83        3.27      0.54 o 
   2   4   7        2.80        2.71      0.42 o 
   3   4   7       15.32       15.85      1.36 o 
   4   4   7        1.57        1.42      1.21 o 
  -6   5   7        0.25       -1.14      1.14 o 
  -5   5   7       15.32       13.11      1.21 o 
  -4   5   7        0.26        0.29      1.00 o 
  -3   5   7       51.49       52.84      2.26 o 
  -2   5   7        6.20        4.70      1.43 o 
  -1   5   7        9.04       11.16      0.91 o 
   0   5   7        5.89        8.02      0.88 o 
   1   5   7        0.12       -0.10      0.41 o 
   2   5   7       13.33       13.25      0.71 o 
   3   5   7       20.89       28.53      4.14 o 
  -6   6   7        4.83        6.85      2.57 o 
  -5   6   7        0.10        0.26      0.96 o 
  -4   6   7        0.22        1.18      0.92 o 
  -3   6   7       38.95       35.51      2.05 o 
  -2   6   7        0.35        2.86      0.92 o 
  -1   6   7        1.42        0.06      1.43 o 
   0   6   7        0.01       -0.75      0.75 o 
   1   6   7        2.05        1.91      1.00 o 
   2   6   7       37.97       53.06      7.07 o 
  -4   7   7        1.31        0.91      1.06 o 
  -3   7   7        0.20        0.88      1.10 o 
  -2   7   7       12.14        7.55      1.53 o 
  -1   7   7        1.03        1.21      2.71 o 
   0   7   7        3.32        1.52      0.96 o 
   1   7   7       13.29       10.94      2.31 o 
  -3  -9   8       18.18       27.55      4.28 o 
  -2  -9   8       41.89       41.69      3.43 o 
  -1  -9   8       16.25       21.99      2.28 o 
   0  -9   8        0.00        1.71      1.57 o 
   1  -9   8        0.01       -2.14      3.00 o 
   2  -9   8        5.25        3.00      3.57 o 
  -5  -8   8       10.62        3.28      3.28 o 
  -4  -8   8        0.00        0.29      3.57 o 
  -3  -8   8        0.03       -0.21      1.26 o 
  -2  -8   8       59.67       61.10      3.14 o 
  -1  -8   8       17.45       17.10      1.48 o 
   0  -8   8       14.52       15.50      1.50 o 
   1  -8   8      100.53       94.82      3.53 o 
   2  -8   8       33.93       38.97      2.71 o 
   3  -8   8       21.86       36.69      4.85 o 
  -6  -7   8       19.75       19.56      3.85 o 
  -5  -7   8       16.42       14.70      3.43 o 
  -4  -7   8        9.77        5.28      1.71 o 
  -3  -7   8        4.36        5.78      1.25 o 
  -2  -7   8       26.76       28.05      1.73 o 
  -1  -7   8        0.68        0.30      0.67 o 
   0  -7   8       40.02       43.22      2.10 o 
   1  -7   8        0.23        1.57      2.86 o 
   2  -7   8       50.35       49.13      2.43 o 
   3  -7   8        4.22        3.85      1.57 o 
   4  -7   8        4.89        1.34      1.29 o 
  -7  -6   8        1.48       -2.28      2.43 o 
  -6  -6   8        4.72        0.76      1.81 o 
  -5  -6   8        3.19        3.56      1.23 o 
  -4  -6   8       29.84       26.15      1.99 o 
  -3  -6   8       20.16       19.76      3.21 o 
  -2  -6   8       29.80       35.03      1.79 o 
  -1  -6   8        0.46       -0.06      0.93 o 
   0  -6   8      100.73      116.80     11.85 o 
   1  -6   8      115.19      129.20     12.21 o 
   2  -6   8       13.59       13.40      1.30 o 
   3  -6   8       13.51       14.65      1.41 o 
   4  -6   8        2.05        4.03      1.91 o 
   5  -6   8        1.46        1.57      1.86 o 
  -7  -5   8        0.26        0.95      3.21 o 
  -6  -5   8        0.39        0.64      0.81 o 
  -5  -5   8       79.98       79.42     10.78 o 
  -4  -5   8       54.60       45.05      5.28 o 
  -3  -5   8       85.80       73.76      4.43 o 
  -2  -5   8        8.23       10.06      1.43 o 
  -1  -5   8       19.94       18.13      1.78 o 
   0  -5   8       20.02       17.70      1.36 o 
   1  -5   8      181.70      230.60     19.77 o 
   2  -5   8       13.20       11.23      1.78 o 
   3  -5   8       16.10       14.50      1.64 o 
   4  -5   8       29.14       30.56      4.85 o 
   5  -5   8        0.76        2.06      0.82 o 
  -7  -4   8        6.55        4.58      1.08 o 
  -6  -4   8       40.91       43.93      2.00 o 
  -5  -4   8        2.78        1.61      1.43 o 
  -4  -4   8      127.41      132.12      3.97 o 
  -3  -4   8       28.98       36.79      1.61 o 
  -2  -4   8        1.48        1.45      0.62 o 
  -1  -4   8        0.27       -0.65      0.65 o 
   0  -4   8       51.70       39.31      7.07 o 
   1  -4   8       32.77       31.72      3.57 o 
   2  -4   8      125.51      121.55      3.61 o 
   3  -4   8      119.73       94.76      6.64 o 
   4  -4   8       22.50       21.02      1.66 o 
   5  -4   8        8.88        8.23      1.09 o 
  -8  -3   8       24.49       29.20      3.29 o 
  -7  -3   8        0.17        0.61      1.86 o 
  -6  -3   8       12.30       10.55      1.15 o 
  -5  -3   8      350.57      383.04     15.28 o 
  -4  -3   8        0.29        1.33      0.75 o 
  -3  -3   8       15.59       11.46      0.71 o 
  -2  -3   8      177.86      179.09      3.56 o 
  -1  -3   8      205.55      191.23      4.50 o 
   0  -3   8       93.20       89.45      7.78 o 
   1  -3   8       88.59       79.99      2.14 o 
   2  -3   8        5.69        6.48      0.65 o 
   3  -3   8       12.37       14.06      2.07 o 
   4  -3   8       18.87       16.13      1.03 o 
   5  -3   8        4.66        3.58      0.70 o 
  -8  -2   8        4.16        4.60      2.03 o 
  -7  -2   8       16.65       22.25      1.58 o 
  -6  -2   8       17.71       16.44      1.71 o 
  -5  -2   8       40.42       45.96      7.64 o 
  -4  -2   8       55.58       51.01      3.35 o 
  -3  -2   8        6.85        7.32      1.50 o 
  -2  -2   8        2.36        1.80      0.48 o 
  -1  -2   8      375.48      386.46     29.41 o 
   0  -2   8        4.70        3.93      1.07 o 
   1  -2   8       89.63      103.81      9.92 o 
   2  -2   8        7.80        5.14      1.57 o 
   3  -2   8       33.83       25.15      2.00 o 
   4  -2   8       43.00       46.89      3.85 o 
   5  -2   8        0.91        0.72      1.43 o 
  -8  -1   8       46.20       37.25      2.78 o 
  -7  -1   8       26.64       26.50      3.07 o 
  -6  -1   8        1.45        0.81      0.65 o 
  -5  -1   8      291.04      312.93      7.56 o 
  -4  -1   8      208.41      229.46      6.49 o 
  -3  -1   8      387.22      385.48     13.42 o 
  -2  -1   8       18.96       18.88      0.79 o 
  -1  -1   8        4.32        5.57      0.64 o 
   0  -1   8        8.26        7.42      1.14 o 
   1  -1   8       87.57       89.33      2.26 o 
   2  -1   8        6.25        8.73      1.57 o 
   3  -1   8      118.01      115.29      4.57 o 
   4  -1   8        9.60        9.30      2.07 o 
   5  -1   8       10.80       10.53      3.85 o 
  -8   0   8        5.05        7.99      3.00 o 
  -7   0   8        0.18        0.90      0.84 o 
  -6   0   8       15.91       12.46      1.06 o 
  -5   0   8        0.22       -0.50      0.50 o 
  -4   0   8      374.07      374.36      7.92 o 
  -3   0   8        2.29        3.75      0.64 o 
  -2   0   8      217.47      202.58      9.92 o 
  -1   0   8        1.08        0.94      0.34 o 
   0   0   8       58.41       71.90      8.42 o 
   1   0   8        0.06       -0.07      0.50 o 
   2   0   8      324.98      369.10     12.87 o 
   3   0   8        0.63       -0.16      0.61 o 
   4   0   8        5.70        5.04      2.28 o 
   5   0   8        0.05       -0.43      1.43 o 
  -8   1   8       18.63       11.57      2.43 o 
  -7   1   8       25.56       29.87      4.00 o 
  -6   1   8        6.66        4.26      0.65 o 
  -5   1   8      161.14      148.88      7.50 o 
  -4   1   8      123.64      131.98      4.78 o 
  -3   1   8      124.27      137.51      6.64 o 
  -2   1   8       15.14       15.54      1.07 o 
  -1   1   8       25.07       40.87      2.71 o 
   0   1   8       50.61       65.23      5.78 o 
   1   1   8        0.17       -0.50      0.50 o 
   2   1   8        1.09        1.12      0.61 o 
   3   1   8       62.56       67.89      2.57 o 
   4   1   8       13.80       16.24      3.07 o 
   5   1   8       22.32       22.05      2.18 o 
  -8   2   8        0.44       -0.06      1.62 o 
  -7   2   8       69.43       71.17      3.07 o 
  -6   2   8        0.06        0.77      0.86 o 
  -5   2   8        3.20        1.12      1.36 o 
  -4   2   8       85.42       82.74      7.14 o 
  -3   2   8      262.39      295.57      6.79 o 
  -2   2   8       30.59       40.23      1.50 o 
  -1   2   8       56.88       50.74      1.45 o 
   0   2   8       91.31       95.49      2.38 o 
   1   2   8        8.28        8.65      0.84 o 
   2   2   8        0.00       -0.17      0.58 o 
   3   2   8       46.69       54.19      2.05 o 
   4   2   8        0.38        0.07      0.68 o 
   5   2   8        0.02       -1.21      1.29 o 
  -7   3   8       14.00       16.61      3.14 o 
  -6   3   8       10.21       10.57      1.50 o 
  -5   3   8        0.03        0.05      0.57 o 
  -4   3   8       40.07       43.80      8.28 o 
  -3   3   8      278.58      303.41      8.37 o 
  -2   3   8       12.76       12.42      0.92 o 
  -1   3   8       42.77       46.61      2.07 o 
   0   3   8      119.52      112.18      2.74 o 
   1   3   8        7.14        8.26      1.14 o 
   2   3   8        7.54        6.49      1.50 o 
   3   3   8       16.63       21.34      1.47 o 
   4   3   8        2.92        4.34      1.16 o 
  -7   4   8        3.06        3.58      0.93 o 
  -6   4   8       20.95       24.95      3.50 o 
  -5   4   8        8.15        9.63      0.75 o 
  -4   4   8       77.38       86.97      3.19 o 
  -3   4   8       20.20       17.93      1.21 o 
  -2   4   8        4.27        2.64      0.86 o 
  -1   4   8        1.41        0.10      0.62 o 
   0   4   8      130.48      146.09     10.64 o 
   1   4   8       23.13       21.68      0.92 o 
   2   4   8       26.04       22.33      1.64 o 
   3   4   8        2.16        1.25      1.05 o 
  -6   5   8        0.10       -0.46      5.64 o 
  -5   5   8       13.29       18.79      1.61 o 
  -4   5   8       12.30       12.77      2.64 o 
  -3   5   8       16.08       17.89      1.32 o 
  -2   5   8      101.20      105.38      3.67 o 
  -1   5   8        0.73        0.75      0.93 o 
   0   5   8        1.05       -0.04      0.68 o 
   1   5   8        2.59        2.55      0.42 o 
   2   5   8        0.80       -0.80      1.21 o 
   3   5   8       13.12       12.38      2.57 o 
  -5   6   8        2.86        3.37      1.43 o 
  -4   6   8        8.78       12.20      1.43 o 
  -3   6   8       22.78       25.33      1.92 o 
  -2   6   8        8.82        8.12      1.93 o 
  -1   6   8        0.10       -0.64      0.92 o 
   0   6   8        3.01        3.66      2.57 o 
   1   6   8        0.06       -0.70      0.83 o 
  -3   7   8        0.08        2.63      1.34 o 
  -2   7   8        2.00        1.24      1.26 o 
  -1   7   8        6.07        4.73      1.21 o 
  -3  -9   9        0.84        0.57      2.00 o 
  -2  -9   9       32.91       34.98      3.14 o 
  -1  -9   9       79.78       93.80      5.42 o 
   0  -9   9        0.55        2.14      1.71 o 
   1  -9   9        0.48       -0.29      2.28 o 
  -5  -8   9        1.08        3.85      3.43 o 
  -4  -8   9        0.14       -2.57      2.57 o 
  -3  -8   9        9.04        7.14      3.43 o 
  -2  -8   9        4.37        1.76      1.71 o 
  -1  -8   9       38.10       45.23      5.00 o 
   0  -8   9        1.84        0.29      1.14 o 
   1  -8   9       17.04       15.70      1.71 o 
   2  -8   9       23.35       20.70      2.28 o 
  -6  -7   9        0.24       -0.54      2.81 o 
  -5  -7   9        5.13       12.42      4.57 o 
  -4  -7   9        5.24        4.00      2.14 o 
  -3  -7   9        5.75        4.31      1.74 o 
  -2  -7   9        5.13        2.60      1.03 o 
  -1  -7   9        5.00        7.26      1.25 o 
   0  -7   9        0.02        1.28      1.64 o 
   1  -7   9       35.72       36.26      4.78 o 
   2  -7   9        6.95        5.42      1.28 o 
   3  -7   9        9.44        9.14      1.43 o 
  -6  -6   9        4.38        4.17      1.50 o 
  -5  -6   9        3.79        3.33      1.16 o 
  -4  -6   9        0.69       -0.91      0.91 o 
  -3  -6   9        2.14        1.69      1.01 o 
  -2  -6   9       23.21       18.48      1.50 o 
  -1  -6   9       11.19       11.88      1.21 o 
   0  -6   9      102.43       97.07      9.71 o 
   1  -6   9        2.72        1.06      0.96 o 
   2  -6   9       24.00       31.72      1.92 o 
   3  -6   9       35.56       24.74      2.02 o 
   4  -6   9        0.03        0.75      1.06 o 
  -7  -5   9       11.59        7.94      1.93 o 
  -6  -5   9       14.08        9.84      1.74 o 
  -5  -5   9       53.82       52.37      2.35 o 
  -4  -5   9      100.54       97.63      3.91 o 
  -3  -5   9       69.15       68.40      4.35 o 
  -2  -5   9       84.93       73.55      2.68 o 
  -1  -5   9       22.31       17.33      1.20 o 
   0  -5   9       51.86       58.03      2.37 o 
   1  -5   9      154.37      146.59     24.34 o 
   2  -5   9       12.64       11.46      1.19 o 
   3  -5   9        1.54        0.57      1.28 o 
   4  -5   9       18.19        4.62      1.39 o 
  -7  -4   9        2.08        0.12      0.99 o 
  -6  -4   9       13.83       13.62      1.12 o 
  -5  -4   9        0.27        1.37      0.86 o 
  -4  -4   9      192.97      167.67      4.91 o 
  -3  -4   9       15.85       13.23      0.89 o 
  -2  -4   9       31.03       29.19      1.10 o 
  -1  -4   9        1.15       -0.04      1.43 o 
   0  -4   9      217.82      221.34      9.71 o 
   1  -4   9       49.22       49.65      3.35 o 
   2  -4   9       31.55       27.47      1.26 o 
   3  -4   9        4.29        5.67      0.86 o 
   4  -4   9       29.80       32.88      1.86 o 
   5  -4   9        0.09        0.81      1.31 o 
  -8  -3   9        3.57       -1.28      2.00 o 
  -7  -3   9       16.08       16.81      2.28 o 
  -6  -3   9        8.93       12.33      1.36 o 
  -5  -3   9       17.08       17.65      1.38 o 
  -4  -3   9      106.70      111.63      4.78 o 
  -3  -3   9       15.94       18.32      0.95 o 
  -2  -3   9        4.90        2.69      0.48 o 
  -1  -3   9      419.26      392.27     38.12 o 
   0  -3   9       17.09       20.90      4.64 o 
   1  -3   9      168.01      193.20     16.27 o 
   2  -3   9        6.73        6.03      0.93 o 
   3  -3   9       13.30       23.63      1.23 o 
   4  -3   9        2.24        2.24      1.78 o 
   5  -3   9        0.21       -0.29      1.28 o 
  -8  -2   9        0.28        1.86      1.34 o 
  -7  -2   9       81.11       77.44      4.04 o 
  -6  -2   9       14.52       18.86      2.00 o 
  -5  -2   9        6.26        4.63      1.86 o 
  -4  -2   9       35.49       33.96      1.45 o 
  -3  -2   9      314.18      333.15      6.48 o 
  -2  -2   9       67.48       62.25      4.21 o 
  -1  -2   9      149.95      160.27     14.49 o 
   0  -2   9      281.13      308.28     38.47 o 
   1  -2   9        0.03       -0.22      0.40 o 
   2  -2   9       78.13       79.19      6.85 o 
   3  -2   9       80.91       95.11      2.10 o 
   4  -2   9        8.99        9.86      2.21 o 
   5  -2   9        0.00        0.57      1.28 o 
  -8  -1   9       13.25        9.14      1.68 o 
  -7  -1   9       13.42       12.60      1.47 o 
  -6  -1   9       15.27       12.87      1.08 o 
  -5  -1   9       44.63       40.70      2.28 o 
  -4  -1   9      140.32      140.51      3.82 o 
  -3  -1   9        5.79        6.24      0.86 o 
  -2  -1   9       59.38       59.68      2.71 o 
  -1  -1   9       14.31       18.09      3.57 o 
   0  -1   9       91.43      114.17     15.20 o 
   1  -1   9       43.61       37.82      1.61 o 
   2  -1   9        1.69        2.17      0.82 o 
   3  -1   9       13.33       16.27      1.50 o 
   4  -1   9       21.35       25.10      1.89 o 
   5  -1   9       17.13       19.84      2.71 o 
  -8   0   9        0.18       -1.50      1.50 o 
  -7   0   9        1.46       -0.11      2.14 o 
  -6   0   9       62.68       69.78      3.35 o 
  -5   0   9        0.04        0.25      0.55 o 
  -4   0   9        0.01        0.00      0.50 o 
  -3   0   9        1.15        0.52      0.45 o 
  -2   0   9       67.63       94.69      6.07 o 
  -1   0   9        0.04        0.36      0.50 o 
   0   0   9       89.54       92.20      8.49 o 
   1   0   9        0.41        0.25      0.65 o 
   2   0   9      105.50       94.50      3.33 o 
   3   0   9        0.24        1.31      0.95 o 
   4   0   9        1.28        5.16      1.58 o 
   5   0   9        0.20        2.57      3.71 o 
  -8   1   9        5.69        5.71      1.51 o 
  -7   1   9        5.62        2.98      1.78 o 
  -6   1   9       12.38       10.80      1.71 o 
  -5   1   9        5.39        6.20      1.14 o 
  -4   1   9       53.00       55.41      3.28 o 
  -3   1   9      107.27      108.58      3.50 o 
  -2   1   9       46.32       51.15      2.36 o 
  -1   1   9       25.66       35.43      1.14 o 
   0   1   9       19.49       11.66      2.64 o 
   1   1   9      277.31      298.90      8.64 o 
   2   1   9        0.43        0.10      0.58 o 
   3   1   9       21.79       16.77      1.34 o 
   4   1   9        5.42        9.81      1.71 o 
  -7   2   9       11.23        9.19      1.21 o 
  -6   2   9        1.12        1.14      0.86 o 
  -5   2   9        0.98        1.31      1.57 o 
  -4   2   9       37.41       38.17      4.28 o 
  -3   2   9      131.25      156.73      4.24 o 
  -2   2   9        0.61        1.61      0.61 o 
  -1   2   9       10.96       12.80      1.78 o 
   0   2   9       12.97       12.44      0.66 o 
   1   2   9        0.51       -0.27      0.61 o 
   2   2   9       65.81       75.26      2.78 o 
   3   2   9        6.61        2.87      0.93 o 
   4   2   9        0.50       -0.56      1.13 o 
  -7   3   9        3.98        5.15      1.23 o 
  -6   3   9        0.90        0.41      0.69 o 
  -5   3   9        6.95        5.24      0.81 o 
  -4   3   9        8.32        7.36      0.41 o 
  -3   3   9       57.81       76.55      2.60 o 
  -2   3   9        0.00       -0.29      1.28 o 
  -1   3   9       12.41        9.25      0.77 o 
   0   3   9        3.91        4.08      0.71 o 
   1   3   9       52.06       50.60      2.11 o 
   2   3   9        1.30       -0.19      0.86 o 
   3   3   9        0.55        2.78      1.23 o 
  -6   4   9       13.43       11.27      1.50 o 
  -5   4   9       35.04       25.90      3.64 o 
  -4   4   9        4.41        3.86      0.88 o 
  -3   4   9        0.12        0.18      1.78 o 
  -2   4   9       30.13       31.60      1.85 o 
  -1   4   9        0.16        0.43      0.64 o 
   0   4   9       78.49       89.17      3.35 o 
   1   4   9        0.78        0.33      0.79 o 
   2   4   9        4.79        4.51      1.57 o 
   3   4   9        0.35       -0.24      1.21 o 
  -5   5   9        1.04       -0.52      1.29 o 
  -4   5   9       35.86       39.63      2.26 o 
  -3   5   9        7.04       10.51      1.36 o 
  -2   5   9       35.46       36.14      2.71 o 
  -1   5   9       34.69       39.27      1.79 o 
   0   5   9        6.55        6.49      0.92 o 
   1   5   9       40.27       39.41      5.92 o 
   2   5   9        0.23        0.77      4.50 o 
  -4   6   9        0.82        1.10      1.50 o 
  -3   6   9        9.03       12.30      1.66 o 
  -2   6   9       11.46       11.48      1.50 o 
  -1   6   9        0.55       -0.70      0.96 o 
   0   6   9        0.35        1.78      1.14 o 
  -2  -9  10        5.85        5.28      2.43 o 
  -1  -9  10       19.45       22.70      3.00 o 
   0  -9  10        6.69        7.85      3.85 o 
  -4  -8  10        0.06        2.00      3.00 o 
  -3  -8  10        4.70        2.14      1.57 o 
  -2  -8  10        0.28       -2.00      2.00 o 
  -1  -8  10        1.33       -1.14      1.14 o 
   0  -8  10        2.43        2.43      1.28 o 
   1  -8  10       11.45        9.42      1.71 o 
   2  -8  10        9.73       11.42      1.71 o 
  -5  -7  10       17.18       21.27      5.28 o 
  -4  -7  10        6.82       10.28      3.14 o 
  -3  -7  10        2.83        3.20      1.36 o 
  -2  -7  10      107.26      110.36      4.57 o 
  -1  -7  10        3.75        2.99      1.09 o 
   0  -7  10       12.27       18.84      1.69 o 
   1  -7  10       14.90       11.14      1.57 o 
   2  -7  10        1.14       -0.14      1.28 o 
   3  -7  10       11.55        7.57      2.14 o 
  -6  -6  10       23.55       24.59      2.33 o 
  -5  -6  10        1.38        1.19      1.34 o 
  -4  -6  10        0.49        1.89      1.43 o 
  -3  -6  10       26.36       26.79      2.71 o 
  -2  -6  10       30.27       34.57      1.93 o 
  -1  -6  10      161.01      171.57      5.43 o 
   0  -6  10        0.22       -0.63      0.82 o 
   1  -6  10        1.80        1.60      1.07 o 
   2  -6  10       15.62        9.60      3.07 o 
   3  -6  10        0.01       -1.13      2.21 o 
  -7  -5  10       13.15       11.93      1.79 o 
  -6  -5  10        4.96        5.59      4.14 o 
  -5  -5  10        3.73        3.45      0.91 o 
  -4  -5  10        5.01        8.39      1.06 o 
  -3  -5  10        1.72        1.50      0.81 o 
  -2  -5  10       25.33       17.12      2.71 o 
  -1  -5  10       18.30       14.00      1.43 o 
   0  -5  10        3.82        3.58      0.81 o 
   1  -5  10        0.48        0.41      0.69 o 
   2  -5  10       17.47       16.64      1.86 o 
   3  -5  10        4.52        2.58      1.21 o 
   4  -5  10        2.35        2.08      1.03 o 
  -7  -4  10        0.00        0.11      1.14 o 
  -6  -4  10       70.11       76.64      2.90 o 
  -5  -4  10        0.86        0.77      0.93 o 
  -4  -4  10      204.96      205.82      9.92 o 
  -3  -4  10       13.52        8.50      1.93 o 
  -2  -4  10       38.17       38.90      1.57 o 
  -1  -4  10        1.48        0.71      0.54 o 
   0  -4  10      316.01      324.45     19.42 o 
   1  -4  10       15.26       15.41      1.21 o 
   2  -4  10        6.81        7.08      1.07 o 
   3  -4  10       15.63       15.30      1.15 o 
   4  -4  10        0.00       -0.42      1.64 o 
  -7  -3  10       11.16        8.87      2.20 o 
  -6  -3  10        5.09        3.56      1.12 o 
  -5  -3  10        2.06        1.26      0.65 o 
  -4  -3  10       46.39       43.56      4.93 o 
  -3  -3  10      219.21      230.84     12.49 o 
  -2  -3  10       10.69       13.68      0.86 o 
  -1  -3  10       35.80       39.64      2.43 o 
   0  -3  10      125.74      137.80     16.99 o 
   1  -3  10       30.15       32.38      3.14 o 
   2  -3  10        7.05        5.61      0.79 o 
   3  -3  10       12.98       17.49      1.14 o 
   4  -3  10        4.25        5.24      2.14 o 
  -7  -2  10       36.14       39.75      2.70 o 
  -6  -2  10        0.47        1.60      0.89 o 
  -5  -2  10        0.14        0.20      0.79 o 
  -4  -2  10      113.92      131.64      3.26 o 
  -3  -2  10      139.63      139.57      3.43 o 
  -2  -2  10        1.96        4.31      0.51 o 
  -1  -2  10        0.00       -0.05      0.45 o 
   0  -2  10       29.87       31.68      5.92 o 
   1  -2  10       11.19       11.08      1.00 o 
   2  -2  10       59.74       55.88      5.07 o 
   3  -2  10       12.19       11.00      3.93 o 
   4  -2  10        0.01        0.05      1.15 o 
  -7  -1  10        7.18        3.14      1.16 o 
  -6  -1  10       18.63       21.63      1.45 o 
  -5  -1  10        3.84        4.61      0.95 o 
  -4  -1  10       33.25       31.69      1.38 o 
  -3  -1  10      133.90      146.36      3.74 o 
  -2  -1  10       41.63       42.12      1.93 o 
  -1  -1  10       55.31       65.75     10.71 o 
   0  -1  10        2.38        2.28      0.52 o 
   1  -1  10      155.00      173.25     12.56 o 
   2  -1  10        0.87        2.07      1.06 o 
   3  -1  10       18.74       13.94      2.00 o 
   4  -1  10        7.08        4.65      2.28 o 
  -7   0  10        0.23       -1.94      2.50 o 
  -6   0  10       51.82       47.17      3.57 o 
  -5   0  10        0.05        0.11      0.61 o 
  -4   0  10        5.06        6.06      0.69 o 
  -3   0  10        0.14        0.50      0.50 o 
  -2   0  10        4.67        3.93      0.50 o 
  -1   0  10        0.01        0.00      0.34 o 
   0   0  10       37.20       34.69      8.28 o 
   1   0  10        0.26       -0.58      0.58 o 
   2   0  10      126.27      179.51      6.22 o 
   3   0  10        0.01       -0.14      1.34 o 
   4   0  10        0.42       -0.25      2.57 o 
  -7   1  10       24.77       22.80      2.43 o 
  -6   1  10        0.88        2.57      0.71 o 
  -5   1  10        0.13       -0.16      0.55 o 
  -4   1  10       21.75       16.91      1.71 o 
  -3   1  10       16.82       16.37      0.82 o 
  -2   1  10       34.32       36.03      3.93 o 
  -1   1  10      122.31      110.90     13.85 o 
   0   1  10        8.60        7.47      0.71 o 
   1   1  10        2.75        2.91      0.84 o 
   2   1  10        5.58        3.11      2.21 o 
   3   1  10        0.97        1.61      1.50 o 
   4   1  10        6.94        6.57      2.00 o 
  -7   2  10        3.74        2.21      0.91 o 
  -6   2  10        0.12        0.67      0.89 o 
  -5   2  10       17.56       13.32      2.64 o 
  -4   2  10       28.82       22.54      3.64 o 
  -3   2  10      177.13      203.47     11.99 o 
  -2   2  10        0.14       -0.62      0.62 o 
  -1   2  10       11.99       11.31      1.28 o 
   0   2  10        0.02        0.31      0.40 o 
   1   2  10       28.93       26.87      1.49 o 
   2   2  10        2.05        2.28      1.78 o 
   3   2  10        0.52        0.37      1.07 o 
  -6   3  10        4.51        3.71      0.89 o 
  -5   3  10        7.01        4.40      0.71 o 
  -4   3  10       13.53       15.68      1.57 o 
  -3   3  10        0.01       -1.00      1.07 o 
  -2   3  10       22.53       24.59      1.47 o 
  -1   3  10       67.10       81.79      2.64 o 
   0   3  10        9.29        7.57      1.00 o 
   1   3  10       86.93       95.52      9.71 o 
   2   3  10        6.06        3.94      1.19 o 
   3   3  10        0.87        1.26      1.42 o 
  -6   4  10       15.21       10.14      1.71 o 
  -5   4  10        7.63        5.03      1.91 o 
  -4   4  10        2.45        4.26      1.36 o 
  -3   4  10        0.35        1.30      0.82 o 
  -2   4  10       14.79       15.86      1.97 o 
  -1   4  10        9.67        8.26      0.92 o 
   0   4  10        0.03       -1.40      1.40 o 
   1   4  10        0.26        0.20      1.56 o 
   2   4  10       10.03        7.16      1.90 o 
  -4   5  10        4.94        4.83      1.43 o 
  -3   5  10       12.09       13.02      1.78 o 
  -2   5  10       11.41       11.06      1.34 o 
  -1   5  10       44.40       41.12      2.30 o 
   0   5  10        0.17        1.43      1.45 o 
  -3  -8  11        4.78        5.28      2.57 o 
  -2  -8  11        0.01       -0.57      1.71 o 
  -1  -8  11        6.09        3.85      2.28 o 
   0  -8  11        0.47        1.43      1.43 o 
   1  -8  11        3.95        5.28      1.57 o 
  -5  -7  11       13.85       12.13      4.57 o 
  -4  -7  11       11.69       13.56      2.71 o 
  -3  -7  11        6.76        7.42      1.57 o 
  -2  -7  11        8.00        6.57      1.57 o 
  -1  -7  11        2.58        3.00      1.28 o 
   0  -7  11        2.86        1.28      1.14 o 
   1  -7  11        8.74        9.99      1.71 o 
   2  -7  11        5.51        4.57      1.43 o 
  -6  -6  11        6.94        5.41      2.51 o 
  -5  -6  11        0.55        3.11      1.50 o 
  -4  -6  11        0.22        0.29      0.73 o 
  -3  -6  11       51.96       40.95      1.98 o 
  -2  -6  11        9.21        7.85      1.43 o 
  -1  -6  11       22.65       20.66      1.69 o 
   0  -6  11        0.11        1.11      1.21 o 
   1  -6  11        0.85        2.14      1.00 o 
   2  -6  11       26.22       29.98      2.00 o 
   3  -6  11        0.68        0.14      1.28 o 
  -6  -5  11        0.00       -0.49      1.23 o 
  -5  -5  11       22.62       20.55      2.50 o 
  -4  -5  11        0.51       -0.86      1.36 o 
  -3  -5  11       50.82       52.09      4.71 o 
  -2  -5  11      101.65       83.72      7.28 o 
  -1  -5  11        0.02        0.00      0.79 o 
   0  -5  11        4.00        5.16      1.00 o 
   1  -5  11        0.52        2.72      1.57 o 
   2  -5  11        0.56        2.30      1.21 o 
   3  -5  11       30.05       33.53      2.14 o 
  -7  -4  11        5.46        2.58      2.00 o 
  -6  -4  11       18.02       21.07      2.11 o 
  -5  -4  11       23.58       21.62      4.57 o 
  -4  -4  11       26.38       28.22      3.71 o 
  -3  -4  11       25.23       26.08      1.40 o 
  -2  -4  11        1.47        0.38      0.58 o 
  -1  -4  11        4.13       -0.29      2.21 o 
   0  -4  11       86.21      104.20     15.35 o 
   1  -4  11        8.72        6.33      1.03 o 
   2  -4  11       18.65       19.77      3.71 o 
   3  -4  11        0.00        0.71      3.64 o 
  -7  -3  11        4.25        1.51      2.57 o 
  -6  -3  11        0.10       -0.05      0.92 o 
  -5  -3  11        7.54        5.91      0.78 o 
  -4  -3  11        0.70        1.89      1.64 o 
  -3  -3  11      103.60      111.15      4.64 o 
  -2  -3  11        2.56        1.65      0.58 o 
  -1  -3  11        4.38        4.16      0.78 o 
   0  -3  11        0.00        0.25      0.54 o 
   1  -3  11       35.80       42.03      4.07 o 
   2  -3  11        1.32        3.88      0.67 o 
   3  -3  11        2.26        0.96      0.93 o 
  -7  -2  11        0.13       -0.26      1.45 o 
  -6  -2  11        0.08        0.29      0.84 o 
  -5  -2  11        4.45        4.92      1.02 o 
  -4  -2  11        7.06        6.98      0.88 o 
  -3  -2  11      137.94      142.84      9.42 o 
  -2  -2  11        0.02       -0.24      0.45 o 
  -1  -2  11       16.63       15.36      0.93 o 
   0  -2  11       17.09       23.25      3.57 o 
   1  -2  11       14.27       13.05      1.36 o 
   2  -2  11        0.70       -0.19      1.28 o 
   3  -2  11        1.85        0.44      1.19 o 
  -7  -1  11       20.69       19.30      1.90 o 
  -6  -1  11        0.05        0.50      0.75 o 
  -5  -1  11        0.05       -0.32      0.65 o 
  -4  -1  11       15.34       15.34      2.28 o 
  -3  -1  11        1.34        0.81      0.64 o 
  -2  -1  11       51.96       52.41      4.85 o 
  -1  -1  11       80.58       81.16     10.99 o 
   0  -1  11        9.30       10.92      1.36 o 
   1  -1  11        3.22        1.63      2.64 o 
   2  -1  11       10.49        8.51      1.30 o 
   3  -1  11        0.12        3.51      2.54 o 
  -7   0  11        0.00        0.01      1.47 o 
  -6   0  11       46.06       43.19      2.38 o 
  -5   0  11        0.02        1.43      0.71 o 
  -4   0  11       52.04       46.35      2.28 o 
  -3   0  11        1.76        1.13      0.64 o 
  -2   0  11       40.31       45.21      4.85 o 
  -1   0  11        0.54        0.43      0.43 o 
   0   0  11       51.02       47.48     12.56 o 
   1   0  11        0.26       -0.89      0.89 o 
   2   0  11        6.12        5.96      1.45 o 
   3   0  11        0.04        1.80      2.07 o 
  -7   1  11       17.27       17.43      1.71 o 
  -6   1  11        1.17        1.15      1.43 o 
  -5   1  11        9.14       10.43      1.21 o 
  -4   1  11        0.74        0.23      0.57 o 
  -3   1  11        0.12        0.21      0.61 o 
  -2   1  11       52.30       55.02      6.07 o 
  -1   1  11        3.25        2.55      0.64 o 
   0   1  11        1.48        0.89      1.00 o 
   1   1  11        3.00        3.40      0.86 o 
   2   1  11       10.81        7.47      1.30 o 
   3   1  11        5.51        4.19      2.00 o 
  -6   2  11        1.55        1.50      0.91 o 
  -5   2  11       12.09        9.33      1.43 o 
  -4   2  11        0.17       -0.50      0.50 o 
  -3   2  11       41.87       35.08      3.64 o 
  -2   2  11       29.80       29.00      1.45 o 
  -1   2  11        4.47        5.06      0.73 o 
   0   2  11       13.15       15.22      2.43 o 
   1   2  11       13.74       14.27      1.43 o 
   2   2  11        0.39       -1.09      1.86 o 
  -6   3  11        1.56        1.57      1.28 o 
  -5   3  11       30.93       41.91      2.62 o 
  -4   3  11       44.24       60.74      8.07 o 
  -3   3  11        9.23       10.97      1.21 o 
  -2   3  11       32.11       32.70      1.73 o 
  -1   3  11       16.47       18.93      1.29 o 
   0   3  11        0.92        0.84      0.55 o 
   1   3  11       17.92       15.68      2.64 o 
  -5   4  11        2.13        0.29      1.21 o 
  -4   4  11        2.96        3.82      1.19 o 
  -3   4  11       22.13       20.07      3.14 o 
  -2   4  11        3.72        1.63      4.00 o 
  -1   4  11        2.21        2.22      0.69 o 
   0   4  11       15.46       14.68      2.43 o 
  -4  -7  12        1.70       -0.71      2.00 o 
  -3  -7  12        0.05        3.14      2.57 o 
  -2  -7  12       21.46       13.56      1.86 o 
  -1  -7  12        0.61        1.00      1.28 o 
   0  -7  12        0.74        1.86      1.28 o 
   1  -7  12       13.69       15.56      2.00 o 
  -5  -6  12        2.82        3.55      2.07 o 
  -4  -6  12        2.61        4.02      2.93 o 
  -3  -6  12       16.65       18.03      1.80 o 
  -2  -6  12        1.00       -1.00      1.00 o 
  -1  -6  12        5.18        3.51      1.18 o 
   0  -6  12        0.33        1.57      1.14 o 
   1  -6  12        0.08       -1.43      1.43 o 
   2  -6  12       20.73       20.56      2.28 o 
  -6  -5  12        1.46       -1.69      2.43 o 
  -5  -5  12        6.23        6.76      1.79 o 
  -4  -5  12       31.48       30.80      5.35 o 
  -3  -5  12        0.00        0.63      1.36 o 
  -2  -5  12       73.75       79.93      4.93 o 
  -1  -5  12        4.09        2.69      1.23 o 
   0  -5  12        0.57        0.27      2.93 o 
   1  -5  12       14.35       13.66      2.78 o 
   2  -5  12        1.82        1.63      0.83 o 
  -6  -4  12        9.70        9.59      1.65 o 
  -5  -4  12       21.87       26.26      2.07 o 
  -4  -4  12        6.30        6.96      1.01 o 
  -3  -4  12        0.65        1.08      0.75 o 
  -2  -4  12       29.15       34.19      2.93 o 
  -1  -4  12        1.26        1.67      0.82 o 
   0  -4  12       56.79       59.89      9.78 o 
   1  -4  12        0.03       -0.16      0.68 o 
   2  -4  12        8.69       11.49      2.50 o 
  -6  -3  12        6.52        6.73      1.42 o 
  -5  -3  12        6.10        4.10      1.21 o 
  -4  -3  12       12.22       17.14      2.07 o 
  -3  -3  12        2.45        4.98      1.21 o 
  -2  -3  12       14.25       11.95      2.36 o 
  -1  -3  12       62.56       85.32     12.28 o 
   0  -3  12       10.01       10.60      1.93 o 
   1  -3  12      125.09      128.91      8.14 o 
   2  -3  12        4.14        1.33      0.57 o 
   3  -3  12        3.01       -0.43      4.57 o 
  -6  -2  12        4.97        3.60      1.57 o 
  -5  -2  12       22.51       23.47      1.50 o 
  -4  -2  12        4.35        3.72      0.86 o 
  -3  -2  12      102.35       98.78      9.14 o 
  -2  -2  12        2.64        3.79      0.69 o 
  -1  -2  12        7.69        5.56      1.64 o 
   0  -2  12        5.02        4.45      0.67 o 
   1  -2  12       22.74       19.74      1.16 o 
   2  -2  12        2.76        2.57      1.86 o 
   3  -2  12        0.49        3.71      3.85 o 
  -6  -1  12        1.96        2.19      1.10 o 
  -5  -1  12        6.13        3.95      2.50 o 
  -4  -1  12        6.33        8.03      0.88 o 
  -3  -1  12        0.07        0.08      0.64 o 
  -2  -1  12       73.49       78.59     10.06 o 
  -1  -1  12        1.59        0.60      0.48 o 
   0  -1  12        1.55        1.46      0.64 o 
   1  -1  12        2.76        3.18      1.13 o 
   2  -1  12       22.74       23.67      2.43 o 
  -6   0  12       18.08       14.25      2.28 o 
  -5   0  12        0.14        0.14      1.71 o 
  -4   0  12        0.18       -0.64      0.65 o 
  -3   0  12        0.05        0.07      0.58 o 
  -2   0  12       89.43       80.69     13.28 o 
  -1   0  12        0.70        0.70      1.14 o 
   0   0  12        4.92        8.54      2.71 o 
   1   0  12        0.07        1.24      1.34 o 
   2   0  12       17.74       19.81      4.71 o 
  -6   1  12        5.17        4.57      1.10 o 
  -5   1  12        0.43        1.36      1.14 o 
  -4   1  12        7.76        5.48      1.06 o 
  -3   1  12        5.20        6.04      2.00 o 
  -2   1  12       37.42       29.35      6.14 o 
  -1   1  12       48.79       42.82      4.78 o 
   0   1  12        0.00       -0.43      0.89 o 
   1   1  12        0.32       -0.03      1.06 o 
   2   1  12       10.37       11.38      2.17 o 
  -5   2  12        1.78        3.02      1.28 o 
  -4   2  12       10.22       13.70      1.43 o 
  -3   2  12        5.65        3.94      0.92 o 
  -2   2  12        2.36        2.16      3.00 o 
  -1   2  12       21.74       18.33      1.34 o 
   0   2  12        0.03       -3.28      3.28 o 
   1   2  12        2.79        3.85      1.79 o 
  -4   3  12        0.23        0.00      1.14 o 
  -3   3  12        1.98        0.86      1.64 o 
  -2   3  12        0.17        0.73      1.64 o 
  -1   3  12        2.80       -0.31      1.43 o 
   0   3  12        0.12       -1.32      1.87 o 
  -1  -7  13        3.08        2.14      1.86 o 
  -4  -6  13        5.07        2.14      2.71 o 
  -3  -6  13        4.27        5.14      1.43 o 
  -2  -6  13        8.48       10.85      1.86 o 
  -1  -6  13        0.15        1.86      1.43 o 
   0  -6  13        0.01        1.14      1.28 o 
  -5  -5  13        0.15       -1.40      1.40 o 
  -4  -5  13       15.55       16.95      2.36 o 
  -3  -5  13        1.20        0.71      1.28 o 
  -2  -5  13       11.74       16.83      4.71 o 
  -1  -5  13       52.43       69.53      5.35 o 
   0  -5  13        2.48        0.43      0.86 o 
   1  -5  13       27.65       27.27      3.43 o 
  -5  -4  13        0.21        3.43      1.66 o 
  -4  -4  13        2.87        4.13      1.10 o 
  -3  -4  13        7.19        7.33      1.93 o 
  -2  -4  13       13.66       11.67      1.22 o 
  -1  -4  13        6.22        8.80      1.07 o 
   0  -4  13        3.35        4.78      1.36 o 
   1  -4  13        0.00        0.77      0.68 o 
  -6  -3  13        0.09        1.90      1.82 o 
  -5  -3  13       30.78       32.26      3.35 o 
  -4  -3  13       39.05       46.72      2.35 o 
  -3  -3  13       12.24       11.76      1.36 o 
  -2  -3  13       15.14       15.95      3.35 o 
  -1  -3  13       38.06       42.81      6.78 o 
   0  -3  13        0.18       -0.38      2.07 o 
   1  -3  13       20.17       20.70      1.33 o 
   2  -3  13        8.72       13.13      5.00 o 
  -6  -2  13        4.27        4.12      1.75 o 
  -5  -2  13        0.53        1.07      1.03 o 
  -4  -2  13        1.32        0.67      0.93 o 
  -3  -2  13        0.20        0.10      0.69 o 
  -2  -2  13       18.60       15.23      1.64 o 
  -1  -2  13       11.58       10.98      2.86 o 
   0  -2  13        6.89        5.91      1.00 o 
   1  -2  13        3.56        3.68      3.78 o 
   2  -2  13        1.91       -0.29      3.28 o 
  -6  -1  13       11.68        8.80      1.66 o 
  -5  -1  13        3.23        5.92      1.16 o 
  -4  -1  13        8.80        5.23      2.71 o 
  -3  -1  13        7.45        8.51      2.21 o 
  -2  -1  13       21.20       22.31      2.21 o 
  -1  -1  13       39.23       34.91      5.28 o 
   0  -1  13        0.81       -0.07      1.71 o 
   1  -1  13        7.08        6.12      3.78 o 
  -5   0  13        0.54        0.71      0.84 o 
  -4   0  13        1.98        3.90      0.99 o 
  -3   0  13        0.00       -0.57      0.73 o 
  -2   0  13        0.33       -0.17      0.58 o 
  -1   0  13        0.00        0.81      1.07 o 
   0   0  13       19.97       29.53      2.84 o 
   1   0  13        0.00       -0.73      2.02 o 
  -5   1  13        0.87        0.70      1.06 o 
  -4   1  13        0.17       -1.03      1.03 o 
  -3   1  13        6.50        7.58      1.64 o 
  -2   1  13        1.62        1.63      1.93 o 
  -1   1  13       12.54        9.19      1.93 o 
   0   1  13        0.23        2.49      2.09 o 
  -4   2  13        9.41        7.50      1.47 o 
  -3   2  13        0.51        0.65      1.09 o 
  -2   2  13        0.74        0.89      1.08 o 
  -1   2  13        1.22        2.33      1.87 o 
  -3  -5  14       12.30       12.71      1.57 o 
  -2  -5  14       12.29        7.85      1.57 o 
  -1  -5  14       18.77       16.42      2.86 o 
  -4  -4  14        2.14        0.35      1.06 o 
  -3  -4  14       15.33       18.35      2.93 o 
  -2  -4  14        8.07        6.72      1.31 o 
  -1  -4  14        7.26        6.50      1.30 o 
   0  -4  14       24.58       20.56      1.86 o 
  -4  -3  14        1.89        0.07      2.78 o 
  -3  -3  14        0.01        0.43      0.82 o 
  -2  -3  14        0.21        1.05      1.78 o 
  -1  -3  14        1.83        0.69      2.50 o 
   0  -3  14        1.39        1.28      2.21 o 
  -5  -2  14        5.06        3.85      1.41 o 
  -4  -2  14       23.53       28.76      2.36 o 
  -3  -2  14        5.02        3.75      1.93 o 
  -2  -2  14        0.00       -0.02      1.71 o 
  -1  -2  14        4.45        4.57      1.43 o 
   0  -2  14        0.81        0.22      1.93 o 
  -4  -1  14        0.64        0.97      0.84 o 
  -3  -1  14        2.92        1.35      0.82 o 
  -2  -1  14        1.38        0.20      1.14 o 
  -1  -1  14        7.27        4.91      1.07 o 
   0  -1  14        0.03        2.68      2.40 o 
  -4   0  14        0.11        0.02      0.92 o 
  -3   0  14        0.04        1.16      0.88 o 
  -2   0  14        3.74        5.26      1.21 o 
  -1   0  14        0.00       -3.85      3.85 o 
                                                 
